# Supplementary material for: Comparative Transcriptomics of Multi-Stress Responses in Pachycladon cheesemanii and Arabidopsis thaliana
Source: Int J Mol Sci. 2023 Jul 11;24(14):11323. doi: 10.3390/ijms241411323 (PMC10379395; doi:10.3390/ijms241411323)
Supplement: Supplementary file 1 [file ijms-24-11323-s001.zip]

Archive with 5 entries (5 files):
- Supplementary Figures.pdf
- Supplementary File S1.fa
- Supplementary File S2.xlsx
- Supplementary File S3.pdf
- Supplementary Tables.pdf
