# Supplementary material for: Comparative Transcriptomics of Multi-Stress Responses in Pachycladon cheesemanii and Arabidopsis thaliana
Source: Int J Mol Sci. 2023 Jul 11;24(14):11323. doi: 10.3390/ijms241411323 (PMC10379395; doi:10.3390/ijms241411323)
Supplement: Supplementary file 1 [file ijms-24-11323-s001.zip › Supplementary File S2.xlsx]

## Sheet: Sheet1
Category	GO ID	GO term	#Seqs
BP	GO:0006075	(1->3)-beta-D-glucan biosynthetic process	43
BP	GO:0042218	1-aminocyclopropane-1-carboxylate biosynthetic process	3
BP	GO:0046256	2,4,6-trinitrotoluene catabolic process	2
BP	GO:0044571	[2Fe-2S cluster assembly	4
BP	GO:0080180	2-methylguanosine metabolic process	6
BP	GO:0006666	3-keto-sphinganine metabolic process	3
BP	GO:0080064	4,4-dimethyl-9beta,19-cyclopropylsterol oxidation	2
BP	GO:0080178	5-carbamoylmethyl uridine residue modification	6
BP	GO:0006015	5-phosphoribose 1-diphosphate biosynthetic process	5
BP	GO:0042791	5S class rRNA transcription by RNA polymerase III	5
BP	GO:0006370	7-methylguanosine mRNA capping	10
BP	GO:0009452	7-methylguanosine RNA capping	5
BP	GO:0052889	9,9'-di-cis-zeta-carotene desaturation to 7,9,7',9'-tetra-cis-lycopene	5
BP	GO:0010158	abaxial cell fate specification	7
BP	GO:0009738	abscisic acid-activated signaling pathway	125
BP	GO:0009688	abscisic acid biosynthetic process	14
BP	GO:0046345	abscisic acid catabolic process	2
BP	GO:1902418	(+)-abscisic acid D-glucopyranosyl ester transmembrane transport	2
BP	GO:1902265	abscisic acid homeostasis	2
BP	GO:0009687	abscisic acid metabolic process	3
BP	GO:0080168	abscisic acid transport	3
BP	GO:0009838	abscission	4
BP	GO:0060321	acceptance of pollen	2
BP	GO:0006083	acetate metabolic process	4
BP	GO:0019427	acetyl-CoA biosynthetic process from acetate	4
BP	GO:0006086	acetyl-CoA biosynthetic process from pyruvate	24
BP	GO:0006085	acetyl-CoA biosynthetic process	6
BP	GO:0048700	acquisition of desiccation tolerance in seed	4
BP	GO:0010541	acropetal auxin transport	6
BP	GO:0030036	actin cytoskeleton organization	32
BP	GO:0030048	actin filament-based movement	29
BP	GO:0030029	actin filament-based process	2
BP	GO:0051017	actin filament bundle assembly	35
BP	GO:0051693	actin filament capping	9
BP	GO:0030042	actin filament depolymerization	30
BP	GO:0051639	actin filament network formation	5
BP	GO:0007015	actin filament organization	73
BP	GO:0030041	actin filament polymerization	12
BP	GO:0051014	actin filament severing	4
BP	GO:0045010	actin nucleation	8
BP	GO:0090630	activation of GTPase activity	18
BP	GO:0000187	activation of MAPK activity	3
BP	GO:0007202	activation of phospholipase C activity	3
BP	GO:0032147	activation of protein kinase activity	60
BP	GO:0006844	acyl carnitine transport	4
BP	GO:0006637	acyl-CoA metabolic process	9
BP	GO:0034196	acylglycerol transport	4
BP	GO:0009943	adaxial/abaxial axis specification	7
BP	GO:0009955	adaxial/abaxial pattern specification	7
BP	GO:0098702	adenine import across plasma membrane	4
BP	GO:0006168	adenine salvage	15
BP	GO:0006154	adenosine catabolic process	5
BP	GO:0006169	adenosine salvage	5
BP	GO:0006382	adenosine to inosine editing	2
BP	GO:0007188	adenylate cyclase-modulating G protein-coupled receptor signaling pathway	8
BP	GO:0048830	adventitious root development	3
BP	GO:0019646	aerobic electron transport chain	2
BP	GO:0009060	aerobic respiration	16
BP	GO:0007568	aging	3
BP	GO:0006419	alanyl-tRNA aminoacylation	4
BP	GO:0006066	alcohol metabolic process	4
BP	GO:0009820	alkaloid metabolic process	6
BP	GO:0043448	alkane catabolic process	4
BP	GO:0019428	allantoin biosynthetic process	2
BP	GO:0000256	allantoin catabolic process	6
BP	GO:0000380	alternative mRNA splicing, via spliceosome	11
BP	GO:0010230	alternative respiration	4
BP	GO:0009308	amine metabolic process	16
BP	GO:0080144	amino acid homeostasis	9
BP	GO:0003333	amino acid transmembrane transport	31
BP	GO:0006865	amino acid transport	17
BP	GO:0019676	ammonia assimilation cycle	4
BP	GO:0072488	ammonium transmembrane transport	2
BP	GO:0015696	ammonium transport	3
BP	GO:0044209	AMP salvage	5
BP	GO:0010021	amylopectin biosynthetic process	13
BP	GO:0009660	amyloplast organization	2
BP	GO:0009061	anaerobic respiration	6
BP	GO:0031145	anaphase-promoting complex-dependent catabolic process	14
BP	GO:0048856	anatomical structure development	2
BP	GO:0001525	angiogenesis	6
BP	GO:0055081	anion homeostasis	3
BP	GO:0006820	anion transport	2
BP	GO:0051211	anisotropic cell growth	3
BP	GO:0009901	anther dehiscence	9
BP	GO:0048653	anther development	31
BP	GO:0048657	anther wall tapetum cell differentiation	2
BP	GO:0048658	anther wall tapetum development	18
BP	GO:0043481	anthocyanin accumulation in tissues in response to UV light	6
BP	GO:0009718	anthocyanin-containing compound biosynthetic process	17
BP	GO:0046283	anthocyanin-containing compound metabolic process	7
BP	GO:0017001	antibiotic catabolic process	7
BP	GO:0061760	antifungal innate immune response	3
BP	GO:0042868	antisense RNA metabolic process	3
BP	GO:0045176	apical protein localization	5
BP	GO:0006915	apoptotic process	9
BP	GO:0035884	arabinan biosynthetic process	3
BP	GO:0031222	arabinan catabolic process	9
BP	GO:0010405	arabinogalactan protein metabolic process	4
BP	GO:0050482	arachidonic acid secretion	9
BP	GO:0006526	arginine biosynthetic process	26
BP	GO:0042450	arginine biosynthetic process via ornithine	5
BP	GO:0006527	arginine catabolic process	14
BP	GO:0006525	arginine metabolic process	4
BP	GO:0006420	arginyl-tRNA aminoacylation	13
BP	GO:0009073	aromatic amino acid family biosynthetic process	28
BP	GO:0009095	aromatic amino acid family biosynthetic process, prephenate pathway	4
BP	GO:0009072	aromatic amino acid family metabolic process	10
BP	GO:0019438	aromatic compound biosynthetic process	9
BP	GO:0034314	Arp2/3 complex-mediated actin nucleation	30
BP	GO:0015700	arsenite transport	2
BP	GO:0006529	asparagine biosynthetic process	6
BP	GO:0006421	asparaginyl-tRNA aminoacylation	9
BP	GO:0006422	aspartyl-tRNA aminoacylation	12
BP	GO:1902626	assembly of large subunit precursor of preribosome	7
BP	GO:0008356	asymmetric cell division	25
BP	GO:0043044	ATP-dependent chromatin remodeling	15
BP	GO:1990966	ATP generation from poly-ADP-D-ribose	3
BP	GO:0046034	ATP metabolic process	26
BP	GO:0042773	ATP synthesis coupled electron transport	16
BP	GO:0015986	ATP synthesis coupled proton transport	75
BP	GO:0016255	attachment of GPI anchor to protein	25
BP	GO:0051315	attachment of mitotic spindle microtubules to kinetochore	4
BP	GO:0000045	autophagosome assembly	58
BP	GO:0097352	autophagosome maturation	3
BP	GO:0006914	autophagy	75
BP	GO:0000422	autophagy of mitochondrion	29
BP	GO:0030242	autophagy of peroxisome	16
BP	GO:0009734	auxin-activated signaling pathway	233
BP	GO:0009851	auxin biosynthetic process	14
BP	GO:0009852	auxin catabolic process	2
BP	GO:0010249	auxin conjugate metabolic process	5
BP	GO:0010315	auxin efflux	6
BP	GO:0010252	auxin homeostasis	20
BP	GO:0060774	auxin mediated signaling pathway involved in phyllotactic patterning	6
BP	GO:0009850	auxin metabolic process	9
BP	GO:0009926	auxin polar transport	29
BP	GO:0060918	auxin transport	13
BP	GO:0090506	axillary shoot meristem initiation	2
BP	GO:0051016	barbed-end actin filament capping	7
BP	GO:0006285	base-excision repair, AP site formation	8
BP	GO:0006287	base-excision repair, gap-filling	2
BP	GO:0006284	base-excision repair	55
BP	GO:0010540	basipetal auxin transport	12
BP	GO:0018874	benzoate metabolic process	3
BP	GO:0019484	beta-alanine catabolic process	4
BP	GO:0009058	biosynthetic process	190
BP	GO:0009102	biotin biosynthetic process	10
BP	GO:0042966	biotin carboxyl carrier protein biosynthetic process	4
BP	GO:0009785	blue light signaling pathway	13
BP	GO:0046713	borate transport	3
BP	GO:0000494	box C/D snoRNA 3'-end processing	2
BP	GO:0000492	box C/D snoRNP assembly	10
BP	GO:0000493	box H/ACA snoRNP assembly	4
BP	GO:0009082	branched-chain amino acid biosynthetic process	22
BP	GO:0009083	branched-chain amino acid catabolic process	7
BP	GO:0009081	branched-chain amino acid metabolic process	5
BP	GO:0016132	brassinosteroid biosynthetic process	19
BP	GO:0010268	brassinosteroid homeostasis	15
BP	GO:0009742	brassinosteroid mediated signaling pathway	73
BP	GO:0016131	brassinosteroid metabolic process	3
BP	GO:0090610	bundle sheath cell fate specification	7
BP	GO:0019605	butyrate metabolic process	3
BP	GO:0080120	CAAX-box protein maturation	6
BP	GO:0071586	CAAX-box protein processing	30
BP	GO:0055073	cadmium ion homeostasis	2
BP	GO:0070574	cadmium ion transmembrane transport	4
BP	GO:0070509	calcium ion import	2
BP	GO:0070588	calcium ion transmembrane transport	8
BP	GO:0006816	calcium ion transport	20
BP	GO:0019722	calcium-mediated signaling	56
BP	GO:0052543	callose deposition in cell wall	10
BP	GO:0052545	callose localization	3
BP	GO:0002191	cap-dependent translational initiation	11
BP	GO:0016051	carbohydrate biosynthetic process	7
BP	GO:1901137	carbohydrate derivative biosynthetic process	3
BP	GO:1901135	carbohydrate derivative metabolic process	7
BP	GO:0033500	carbohydrate homeostasis	7
BP	GO:0005975	carbohydrate metabolic process	735
BP	GO:0008643	carbohydrate transport	66
BP	GO:0015977	carbon fixation	22
BP	GO:0015976	carbon utilization	15
BP	GO:0019752	carboxylic acid metabolic process	27
BP	GO:0032049	cardiolipin biosynthetic process	7
BP	GO:0016120	carotene biosynthetic process	11
BP	GO:0016121	carotene catabolic process	10
BP	GO:0016117	carotenoid biosynthetic process	32
BP	GO:0016118	carotenoid catabolic process	4
BP	GO:0016116	carotenoid metabolic process	2
BP	GO:0048440	carpel development	11
BP	GO:0048462	carpel formation	2
BP	GO:0009056	catabolic process	11
BP	GO:0006812	cation transport	6
BP	GO:0016024	CDP-diacylglycerol biosynthetic process	25
BP	GO:0007155	cell adhesion	16
BP	GO:0007043	cell-cell junction assembly	3
BP	GO:0007267	cell-cell signaling	4
BP	GO:0045168	cell-cell signaling involved in cell fate commitment	15
BP	GO:0007050	cell cycle arrest	17
BP	GO:0007049	cell cycle	109
BP	GO:0008219	cell death	17
BP	GO:0030154	cell differentiation	167
BP	GO:0051301	cell division	226
BP	GO:0045165	cell fate commitment	5
BP	GO:0001709	cell fate determination	2
BP	GO:0001708	cell fate specification	16
BP	GO:0000902	cell morphogenesis	34
BP	GO:0000919	cell plate assembly	4
BP	GO:0009920	cell plate formation involved in plant-type cell wall biogenesis	6
BP	GO:0008283	cell population proliferation	14
BP	GO:0045454	cell redox homeostasis	352
BP	GO:0002752	cell surface pattern recognition receptor signaling pathway	5
BP	GO:0007166	cell surface receptor signaling pathway	8
BP	GO:0106035	protein maturation by [4Fe-4S] cluster transfer	11
BP	GO:0009932	cell tip growth	3
BP	GO:0006081	cellular aldehyde metabolic process	13
BP	GO:0008652	cellular amino acid biosynthetic process	9
BP	GO:0009063	cellular amino acid catabolic process	6
BP	GO:0006520	cellular amino acid metabolic process	58
BP	GO:0006725	cellular aromatic compound metabolic process	4
BP	GO:0006876	cellular cadmium ion homeostasis	2
BP	GO:0006874	cellular calcium ion homeostasis	10
BP	GO:0044262	cellular carbohydrate metabolic process	2
BP	GO:0030003	cellular cation homeostasis	2
BP	GO:0006878	cellular copper ion homeostasis	8
BP	GO:0006968	cellular defense response	6
BP	GO:0098849	cellular detoxification of cadmium ion	2
BP	GO:0061692	cellular detoxification of hydrogen peroxide	4
BP	GO:0001678	cellular glucose homeostasis	17
BP	GO:0070370	cellular heat acclimation	18
BP	GO:0071474	cellular hyperosmotic response	2
BP	GO:0006873	cellular ion homeostasis	9
BP	GO:0006879	cellular iron ion homeostasis	26
BP	GO:0007349	cellularization	4
BP	GO:0044255	cellular lipid metabolic process	4
BP	GO:0030026	cellular manganese ion homeostasis	19
BP	GO:0044237	cellular metabolic process	16
BP	GO:0006875	cellular metal ion homeostasis	4
BP	GO:0098869	cellular oxidant detoxification	6
BP	GO:0030643	cellular phosphate ion homeostasis	5
BP	GO:0030007	cellular potassium ion homeostasis	5
BP	GO:0060154	cellular process regulating host cell cycle in response to virus	5
BP	GO:0034622	cellular protein-containing complex assembly	8
BP	GO:0034613	cellular protein localization	12
BP	GO:0006464	cellular protein modification process	30
BP	GO:0045333	cellular respiration	4
BP	GO:0071215	cellular response to abscisic acid stimulus	8
BP	GO:0071485	cellular response to absence of light	4
BP	GO:0071230	cellular response to amino acid stimulus	14
BP	GO:0071365	cellular response to auxin stimulus	3
BP	GO:0071483	cellular response to blue light	6
BP	GO:0080029	cellular response to boron-containing substance levels	2
BP	GO:0071244	cellular response to carbon dioxide	15
BP	GO:0071323	cellular response to chitin	6
BP	GO:0070417	cellular response to cold	11
BP	GO:0071280	cellular response to copper ion	5
BP	GO:0035874	cellular response to copper ion starvation	4
BP	GO:0071368	cellular response to cytokinin stimulus	5
BP	GO:0006974	cellular response to DNA damage stimulus	54
BP	GO:0071369	cellular response to ethylene stimulus	10
BP	GO:0071217	cellular response to external biotic stimulus	3
BP	GO:0071398	cellular response to fatty acid	3
BP	GO:0071497	cellular response to freezing	4
BP	GO:0071332	cellular response to fructose stimulus	4
BP	GO:0071480	cellular response to gamma radiation	2
BP	GO:0071370	cellular response to gibberellin stimulus	7
BP	GO:0071333	cellular response to glucose stimulus	11
BP	GO:0034605	cellular response to heat	44
BP	GO:0070301	cellular response to hydrogen peroxide	3
BP	GO:0071456	cellular response to hypoxia	15
BP	GO:0071366	cellular response to indolebutyric acid stimulus	4
BP	GO:0071479	cellular response to ionizing radiation	2
BP	GO:0071281	cellular response to iron ion	5
BP	GO:0010106	cellular response to iron ion starvation	6
BP	GO:0071395	cellular response to jasmonic acid stimulus	7
BP	GO:0071482	cellular response to light stimulus	15
BP	GO:0071286	cellular response to magnesium ion	5
BP	GO:0010350	cellular response to magnesium starvation	5
BP	GO:0071287	cellular response to manganese ion	3
BP	GO:0071325	cellular response to mannitol stimulus	5
BP	GO:0071260	cellular response to mechanical stimulus	4
BP	GO:0071219	cellular response to molecule of bacterial origin	13
BP	GO:0071249	cellular response to nitrate	50
BP	GO:0071732	cellular response to nitric oxide	4
BP	GO:0043562	cellular response to nitrogen levels	5
BP	GO:0006995	cellular response to nitrogen starvation	15
BP	GO:0071470	cellular response to osmotic stress	10
BP	GO:0034599	cellular response to oxidative stress	23
BP	GO:0016036	cellular response to phosphate starvation	63
BP	GO:0035865	cellular response to potassium ion	9
BP	GO:0051365	cellular response to potassium ion starvation	6
BP	GO:0034614	cellular response to reactive oxygen species	5
BP	GO:0071491	cellular response to red light	3
BP	GO:0071461	cellular response to redox state	5
BP	GO:0071446	cellular response to salicylic acid stimulus	20
BP	GO:0071472	cellular response to salt stress	24
BP	GO:0071291	cellular response to selenium ion	5
BP	GO:0072709	cellular response to sorbitol	5
BP	GO:0043617	cellular response to sucrose starvation	7
BP	GO:0071329	cellular response to sucrose stimulus	5
BP	GO:0009970	cellular response to sulfate starvation	9
BP	GO:0010438	cellular response to sulfur starvation	4
BP	GO:1904482	cellular response to tetrahydrofolate	6
BP	GO:0097237	cellular response to toxic substance	2
BP	GO:0034620	cellular response to unfolded protein	11
BP	GO:0042631	cellular response to water deprivation	22
BP	GO:0071462	cellular response to water stimulus	3
BP	GO:0071481	cellular response to X-ray	2
BP	GO:0009992	cellular water homeostasis	2
BP	GO:0006882	cellular zinc ion homeostasis	4
BP	GO:0030244	cellulose biosynthetic process	96
BP	GO:0030245	cellulose catabolic process	49
BP	GO:0010215	cellulose microfibril organization	37
BP	GO:0006884	cell volume homeostasis	5
BP	GO:0042546	cell wall biogenesis	80
BP	GO:0044038	cell wall macromolecule biosynthetic process	3
BP	GO:0016998	cell wall macromolecule catabolic process	26
BP	GO:0000032	cell wall mannoprotein biosynthetic process	4
BP	GO:0042545	cell wall modification	83
BP	GO:0071555	cell wall organization	365
BP	GO:0052325	cell wall pectin biosynthetic process	11
BP	GO:0052546	cell wall pectin metabolic process	6
BP	GO:0071433	cell wall repair	2
BP	GO:0034080	CENP-A containing nucleosome assembly	2
BP	GO:0007099	centriole replication	2
BP	GO:0034508	centromere complex assembly	4
BP	GO:0070601	centromeric sister chromatid cohesion	5
BP	GO:0007098	centrosome cycle	15
BP	GO:0046513	ceramide biosynthetic process	9
BP	GO:0046514	ceramide catabolic process	16
BP	GO:0006672	ceramide metabolic process	9
BP	GO:0035627	ceramide transport	3
BP	GO:0006182	cGMP biosynthetic process	3
BP	GO:0051085	chaperone cofactor-dependent protein refolding	20
BP	GO:0051131	chaperone-mediated protein complex assembly	7
BP	GO:0061077	chaperone-mediated protein folding	13
BP	GO:0072321	chaperone-mediated protein transport	7
BP	GO:0019988	charged-tRNA amino acid modification	3
BP	GO:0051026	chiasma assembly	8
BP	GO:0006032	chitin catabolic process	27
BP	GO:0055064	chloride ion homeostasis	3
BP	GO:1902476	chloride transmembrane transport	3
BP	GO:0006821	chloride transport	5
BP	GO:0033310	chlorophyll a catabolic process	2
BP	GO:0015995	chlorophyll biosynthetic process	64
BP	GO:0015996	chlorophyll catabolic process	14
BP	GO:0033354	chlorophyll cycle	4
BP	GO:0015994	chlorophyll metabolic process	4
BP	GO:0009904	chloroplast accumulation movement	19
BP	GO:0009903	chloroplast avoidance movement	19
BP	GO:1904821	chloroplast disassembly	5
BP	GO:0010020	chloroplast fission	22
BP	GO:1900871	chloroplast mRNA modification	10
BP	GO:0010239	chloroplast mRNA processing	7
BP	GO:0010019	chloroplast-nucleus signaling pathway	7
BP	GO:0009658	chloroplast organization	133
BP	GO:0009902	chloroplast relocation	12
BP	GO:1900865	chloroplast RNA modification	17
BP	GO:0031425	chloroplast RNA processing	15
BP	GO:1901259	chloroplast rRNA processing	15
BP	GO:0006695	cholesterol biosynthetic process	2
BP	GO:0009423	chorismate biosynthetic process	18
BP	GO:0046417	chorismate metabolic process	10
BP	GO:0006333	chromatin assembly or disassembly	5
BP	GO:0006325	chromatin organization	59
BP	GO:0006338	chromatin remodeling	66
BP	GO:0006348	chromatin silencing at telomere	5
BP	GO:0031048	chromatin silencing by small RNA	10
BP	GO:0006342	chromatin silencing	26
BP	GO:0030261	chromosome condensation	5
BP	GO:0051276	chromosome organization	23
BP	GO:0070192	chromosome organization involved in meiotic cell cycle	5
BP	GO:0007059	chromosome segregation	31
BP	GO:0051304	chromosome separation	11
BP	GO:0009800	cinnamic acid biosynthetic process	10
BP	GO:0032922	circadian regulation of gene expression	6
BP	GO:0007623	circadian rhythm	85
BP	GO:0010031	circumnutation	7
BP	GO:0000354	cis assembly of pre-catalytic spliceosome	4
BP	GO:0006101	citrate metabolic process	7
BP	GO:0048268	clathrin coat assembly	37
BP	GO:0072318	clathrin coat disassembly	2
BP	GO:0072583	clathrin-dependent endocytosis	17
BP	GO:0000469	cleavage involved in rRNA processing	8
BP	GO:0009236	cobalamin biosynthetic process	3
BP	GO:0006824	cobalt ion transport	4
BP	GO:0015937	coenzyme A biosynthetic process	12
BP	GO:0015938	coenzyme A catabolic process	2
BP	GO:0015936	coenzyme A metabolic process	9
BP	GO:0009631	cold acclimation	34
BP	GO:0030574	collagen catabolic process	5
BP	GO:0032963	collagen metabolic process	8
BP	GO:0010387	COP9 signalosome assembly	3
BP	GO:0090114	COPII-coated vesicle budding	19
BP	GO:0090110	COPII-coated vesicle cargo loading	10
BP	GO:0048208	COPII vesicle coating	12
BP	GO:0055070	copper ion homeostasis	3
BP	GO:0035434	copper ion transmembrane transport	3
BP	GO:0006825	copper ion transport	18
BP	GO:0030865	cortical cytoskeleton organization	5
BP	GO:0043622	cortical microtubule organization	36
BP	GO:0043686	co-translational protein modification	4
BP	GO:0048825	cotyledon development	22
BP	GO:0010588	cotyledon vascular tissue pattern formation	10
BP	GO:0042407	cristae formation	7
BP	GO:0006501	C-terminal protein lipidation	3
BP	GO:0006241	CTP biosynthetic process	21
BP	GO:0044211	CTP salvage	20
BP	GO:0071034	CUT catabolic process	2
BP	GO:0042335	cuticle development	7
BP	GO:0010143	cutin biosynthetic process	14
BP	GO:0080051	cutin transport	4
BP	GO:0009440	cyanate catabolic process	8
BP	GO:0009439	cyanate metabolic process	3
BP	GO:0019499	cyanide metabolic process	3
BP	GO:0061504	cyclic threonylcarbamoyladenosine biosynthetic process	3
BP	GO:0006535	cysteine biosynthetic process from serine	42
BP	GO:0019344	cysteine biosynthetic process	7
BP	GO:0080145	cysteine homeostasis	2
BP	GO:0006534	cysteine metabolic process	6
BP	GO:0006423	cysteinyl-tRNA aminoacylation	16
BP	GO:0009972	cytidine deamination	2
BP	GO:0016554	cytidine to uridine editing	45
BP	GO:0010190	cytochrome b6f complex assembly	14
BP	GO:0018063	cytochrome c-heme linkage	3
BP	GO:0017004	cytochrome complex assembly	16
BP	GO:0000911	cytokinesis by cell plate formation	64
BP	GO:0009736	cytokinin-activated signaling pathway	32
BP	GO:0009691	cytokinin biosynthetic process	24
BP	GO:0009823	cytokinin catabolic process	8
BP	GO:0009690	cytokinin metabolic process	19
BP	GO:0031122	cytoplasmic microtubule organization	14
BP	GO:0033962	cytoplasmic mRNA processing body assembly	20
BP	GO:0002183	cytoplasmic translational initiation	2
BP	GO:0002184	cytoplasmic translational termination	3
BP	GO:0002181	cytoplasmic translation	25
BP	GO:0071629	cytoplasm protein quality control by the ubiquitin-proteasome system	2
BP	GO:0032258	cytoplasm to vacuole transport by the Cvt pathway	5
BP	GO:0030705	cytoskeleton-dependent intracellular transport	7
BP	GO:0007010	cytoskeleton organization	41
BP	GO:0006253	dCTP catabolic process	3
BP	GO:0000290	deadenylation-dependent decapping of nuclear-transcribed mRNA	22
BP	GO:0031087	deadenylation-independent decapping of nuclear-transcribed mRNA	12
BP	GO:0009704	de-etiolation	4
BP	GO:0052542	defense response by callose deposition	4
BP	GO:0052544	defense response by callose deposition in cell wall	15
BP	GO:0006952	defense response	430
BP	GO:0009814	defense response, incompatible interaction	19
BP	GO:0009870	defense response signaling pathway, resistance gene-dependent	13
BP	GO:0010204	defense response signaling pathway, resistance gene-independent	11
BP	GO:0042742	defense response to bacterium	227
BP	GO:0009816	defense response to bacterium, incompatible interaction	30
BP	GO:0050832	defense response to fungus	162
BP	GO:0009817	defense response to fungus, incompatible interaction	33
BP	GO:0050829	defense response to Gram-negative bacterium	14
BP	GO:0002213	defense response to insect	20
BP	GO:0002215	defense response to nematode	2
BP	GO:0002229	defense response to oomycetes	40
BP	GO:0051607	defense response to virus	41
BP	GO:0070988	demethylation	4
BP	GO:0044208	'de novo' AMP biosynthetic process	7
BP	GO:0051083	'de novo' cotranslational protein folding	3
BP	GO:0044210	'de novo' CTP biosynthetic process	19
BP	GO:0006189	'de novo' IMP biosynthetic process	43
BP	GO:0071266	'de novo' L-methionine biosynthetic process	7
BP	GO:0006458	'de novo' protein folding	4
BP	GO:0006207	'de novo' pyrimidine nucleobase biosynthetic process	21
BP	GO:0044205	'de novo' UMP biosynthetic process	13
BP	GO:0009202	deoxyribonucleoside triphosphate biosynthetic process	2
BP	GO:0009204	deoxyribonucleoside triphosphate catabolic process	5
BP	GO:0009263	deoxyribonucleotide biosynthetic process	6
BP	GO:0009264	deoxyribonucleotide catabolic process	5
BP	GO:0016311	dephosphorylation	12
BP	GO:0070940	dephosphorylation of RNA polymerase II C-terminal domain	29
BP	GO:0016045	detection of bacterium	2
BP	GO:0009729	detection of brassinosteroid stimulus	10
BP	GO:0005513	detection of calcium ion	2
BP	GO:0009727	detection of ethylene stimulus	4
BP	GO:0016046	detection of fungus	2
BP	GO:0009590	detection of gravity	4
BP	GO:0070483	detection of hypoxia	2
BP	GO:0050982	detection of mechanical stimulus	2
BP	GO:0032491	detection of molecule of fungal origin	6
BP	GO:0032499	detection of peptidoglycan	5
BP	GO:0051776	detection of redox state	3
BP	GO:0009584	detection of visible light	16
BP	GO:0009855	determination of bilateral symmetry	7
BP	GO:0071585	detoxification of cadmium ion	4
BP	GO:0010273	detoxification of copper ion	2
BP	GO:0048589	developmental growth	14
BP	GO:0032502	developmental process	56
BP	GO:0080186	developmental vegetative growth	17
BP	GO:0046177	D-gluconate catabolic process	4
BP	GO:0019521	D-gluconate metabolic process	9
BP	GO:0019877	diaminopimelate biosynthetic process	2
BP	GO:0050992	dimethylallyl diphosphate biosynthetic process	6
BP	GO:0042938	dipeptide transport	2
BP	GO:0016102	diterpenoid biosynthetic process	4
BP	GO:0071897	DNA biosynthetic process	11
BP	GO:0000737	DNA catabolic process, endonucleolytic	5
BP	GO:0000738	DNA catabolic process, exonucleolytic	3
BP	GO:0006308	DNA catabolic process	17
BP	GO:0000077	DNA damage checkpoint	9
BP	GO:0006307	DNA dealkylation involved in DNA repair	6
BP	GO:0080111	DNA demethylation	14
BP	GO:0006261	DNA-dependent DNA replication	42
BP	GO:0032508	DNA duplex unwinding	15
BP	GO:0042023	DNA endoreduplication	19
BP	GO:0015074	DNA integration	493
BP	GO:0031570	DNA integrity checkpoint	4
BP	GO:0006266	DNA ligation	5
BP	GO:0051103	DNA ligation involved in DNA repair	15
BP	GO:0009294	DNA mediated transformation	21
BP	GO:0006259	DNA metabolic process	12
BP	GO:0006306	DNA methylation	21
BP	GO:0032776	DNA methylation on cytosine	3
BP	GO:0010424	DNA methylation on cytosine within a CG sequence	10
BP	GO:0010425	DNA methylation on cytosine within a CNG sequence	3
BP	GO:0042262	DNA protection	3
BP	GO:0000730	DNA recombinase assembly	3
BP	GO:0006310	DNA recombination	92
BP	GO:0006281	DNA repair	284
BP	GO:0000076	DNA replication checkpoint	11
BP	GO:0006335	DNA replication-dependent nucleosome assembly	2
BP	GO:0006260	DNA replication	170
BP	GO:0006336	DNA replication-independent nucleosome assembly	3
BP	GO:0006270	DNA replication initiation	49
BP	GO:0033567	DNA replication, Okazaki fragment processing	5
BP	GO:0071163	DNA replication preinitiation complex assembly	4
BP	GO:0045004	DNA replication proofreading	2
BP	GO:0043137	DNA replication, removal of RNA primer	3
BP	GO:0036292	DNA rewinding	9
BP	GO:0006271	DNA strand elongation involved in DNA replication	4
BP	GO:1902983	DNA strand elongation involved in mitotic DNA replication	7
BP	GO:0001173	DNA-templated transcriptional start site selection	3
BP	GO:0006352	DNA-templated transcription, initiation	45
BP	GO:0006353	DNA-templated transcription, termination	22
BP	GO:0006265	DNA topological change	61
BP	GO:0006268	DNA unwinding involved in DNA replication	13
BP	GO:0019408	dolichol biosynthetic process	8
BP	GO:0006488	dolichol-linked oligosaccharide biosynthetic process	26
BP	GO:0019348	dolichol metabolic process	3
BP	GO:0006489	dolichyl diphosphate biosynthetic process	5
BP	GO:0043048	dolichyl monophosphate biosynthetic process	3
BP	GO:0009567	double fertilization forming a zygote and endosperm	6
BP	GO:0006302	double-strand break repair	36
BP	GO:1990918	double-strand break repair involved in meiotic recombination	2
BP	GO:0000727	double-strand break repair via break-induced replication	14
BP	GO:0000724	double-strand break repair via homologous recombination	59
BP	GO:0006303	double-strand break repair via nonhomologous end joining	17
BP	GO:0019303	D-ribose catabolic process	2
BP	GO:0009819	drought recovery	13
BP	GO:0070178	D-serine metabolic process	2
BP	GO:0006233	dTDP biosynthetic process	4
BP	GO:0006231	dTMP biosynthetic process	12
BP	GO:0006226	dUMP biosynthetic process	2
BP	GO:0046081	dUTP catabolic process	2
BP	GO:0042732	D-xylose metabolic process	9
BP	GO:0022900	electron transport chain	24
BP	GO:0015990	electron transport coupled proton transport	4
BP	GO:0009793	embryo development ending in seed dormancy	241
BP	GO:0090421	embryonic meristem initiation	4
BP	GO:0048598	embryonic morphogenesis	4
BP	GO:0009880	embryonic pattern specification	15
BP	GO:0010086	embryonic root morphogenesis	2
BP	GO:0009558	embryo sac cellularization	5
BP	GO:0009559	embryo sac central cell differentiation	2
BP	GO:0009553	embryo sac development	53
BP	GO:0032456	endocytic recycling	15
BP	GO:0006897	endocytosis	39
BP	GO:0010256	endomembrane system organization	9
BP	GO:0000480	endonucleolytic cleavage in 5'-ETS of tricistronic rRNA transcript (SSU-rRNA, 5.8S rRNA, LSU-rRNA)	2
BP	GO:0000447	endonucleolytic cleavage in ITS1 to separate SSU-rRNA from 5.8S rRNA and LSU-rRNA from tricistronic rRNA transcript (SSU-rRNA, 5.8S rRNA, LSU-rRNA)	2
BP	GO:0000478	endonucleolytic cleavage involved in rRNA processing	5
BP	GO:0000472	endonucleolytic cleavage to generate mature 5'-end of SSU-rRNA from (SSU-rRNA, 5.8S rRNA, LSU-rRNA)	2
BP	GO:0032469	endoplasmic reticulum calcium ion homeostasis	2
BP	GO:0016320	endoplasmic reticulum membrane fusion	6
BP	GO:0090158	endoplasmic reticulum membrane organization	5
BP	GO:0007029	endoplasmic reticulum organization	18
BP	GO:0061817	endoplasmic reticulum-plasma membrane tethering	5
BP	GO:0006888	endoplasmic reticulum to Golgi vesicle-mediated transport	94
BP	GO:0071786	endoplasmic reticulum tubular network organization	7
BP	GO:0030968	endoplasmic reticulum unfolded protein response	25
BP	GO:0016197	endosomal transport	17
BP	GO:0007032	endosome organization	8
BP	GO:0008333	endosome to lysosome transport	7
BP	GO:0032509	endosome transport via multivesicular body sorting pathway	15
BP	GO:0010342	endosperm cellularization	5
BP	GO:0009960	endosperm development	27
BP	GO:0097009	energy homeostasis	6
BP	GO:0009649	entrainment of circadian clock	6
BP	GO:0018192	enzyme active site formation via cysteine modification to L-cysteine persulfide	6
BP	GO:0000453	enzyme-directed rRNA 2'-O-methylation	5
BP	GO:0009913	epidermal cell differentiation	12
BP	GO:0009957	epidermal cell fate specification	3
BP	GO:0019373	epoxygenase P450 pathway	5
BP	GO:0071712	ER-associated misfolded protein catabolic process	5
BP	GO:0080119	ER body organization	3
BP	GO:0006696	ergosterol biosynthetic process	14
BP	GO:0006983	ER overload response	6
BP	GO:0042276	error-prone translesion synthesis	5
BP	GO:1990052	ER to chloroplast lipid transport	4
BP	GO:0030010	establishment of cell polarity	3
BP	GO:0034087	establishment of mitotic sister chromatid cohesion	5
BP	GO:0000132	establishment of mitotic spindle orientation	4
BP	GO:0048498	establishment of petal orientation	3
BP	GO:0001736	establishment of planar polarity	7
BP	GO:0071169	establishment of protein localization to chromatin	5
BP	GO:0034085	establishment of sister chromatid cohesion	2
BP	GO:0007164	establishment of tissue polarity	3
BP	GO:0007163	establishment or maintenance of cell polarity	2
BP	GO:0030951	establishment or maintenance of microtubule cytoskeleton polarity	4
BP	GO:0006069	ethanol oxidation	3
BP	GO:0009873	ethylene-activated signaling pathway	116
BP	GO:0009693	ethylene biosynthetic process	4
BP	GO:0051601	exocyst localization	8
BP	GO:0006887	exocytosis	107
BP	GO:1903259	exon-exon junction complex disassembly	4
BP	GO:0043928	exonucleolytic catabolism of deadenylated mRNA	10
BP	GO:0000467	exonucleolytic trimming to generate mature 3'-end of 5.8S rRNA from tricistronic rRNA transcript (SSU-rRNA, 5.8S rRNA, LSU-rRNA)	4
BP	GO:0010409	extensin metabolic process	2
BP	GO:0106167	extracellular ATP signaling	8
BP	GO:0030198	extracellular matrix organization	5
BP	GO:0006747	FAD biosynthetic process	5
BP	GO:0016487	farnesol metabolic process	2
BP	GO:0045337	farnesyl diphosphate biosynthetic process	9
BP	GO:0010142	farnesyl diphosphate biosynthetic process, mevalonate pathway	3
BP	GO:0045338	farnesyl diphosphate metabolic process	3
BP	GO:0010018	far-red light signaling pathway	4
BP	GO:0006635	fatty acid beta-oxidation	38
BP	GO:0033540	fatty acid beta-oxidation using acyl-CoA oxidase	7
BP	GO:0006633	fatty acid biosynthetic process	159
BP	GO:0009062	fatty acid catabolic process	8
BP	GO:0030497	fatty acid elongation	16
BP	GO:0034625	fatty acid elongation, monounsaturated fatty acid	3
BP	GO:0034626	fatty acid elongation, polyunsaturated fatty acid	3
BP	GO:0019367	fatty acid elongation, saturated fatty acid	3
BP	GO:0055089	fatty acid homeostasis	6
BP	GO:0006631	fatty acid metabolic process	57
BP	GO:0007066	female meiosis sister chromatid cohesion	2
BP	GO:0007143	female meiotic nuclear division	13
BP	GO:0009813	flavonoid biosynthetic process	15
BP	GO:1903415	flavonoid transport from endoplasmic reticulum to plant-type vacuole	6
BP	GO:0051555	flavonol biosynthetic process	12
BP	GO:0010582	floral meristem determinacy	9
BP	GO:0010227	floral organ abscission	17
BP	GO:0048437	floral organ development	7
BP	GO:0048444	floral organ morphogenesis	6
BP	GO:0080187	floral organ senescence	6
BP	GO:0048457	floral whorl morphogenesis	4
BP	GO:0009908	flower development	192
BP	GO:0048439	flower morphogenesis	6
BP	GO:0060773	flower phyllotactic patterning	2
BP	GO:0046656	folic acid biosynthetic process	8
BP	GO:0009396	folic acid-containing compound biosynthetic process	22
BP	GO:0046655	folic acid metabolic process	6
BP	GO:0046294	formaldehyde catabolic process	12
BP	GO:0042183	formate catabolic process	4
BP	GO:0001732	formation of cytoplasmic translation initiation complex	71
BP	GO:0090691	formation of plant organ boundary	3
BP	GO:0001731	formation of translation preinitiation complex	13
BP	GO:0030388	fructose 1,6-bisphosphate metabolic process	8
BP	GO:0006003	fructose 2,6-bisphosphate metabolic process	8
BP	GO:0006002	fructose 6-phosphate metabolic process	37
BP	GO:0006000	fructose metabolic process	20
BP	GO:0015755	fructose transmembrane transport	2
BP	GO:0010047	fruit dehiscence	7
BP	GO:0010154	fruit development	23
BP	GO:0048530	fruit morphogenesis	7
BP	GO:0009835	fruit ripening	2
BP	GO:1990059	fruit valve development	2
BP	GO:0042353	fucose biosynthetic process	3
BP	GO:0006004	fucose metabolic process	132
BP	GO:0006106	fumarate metabolic process	6
BP	GO:0000082	G1/S transition of mitotic cell cycle	10
BP	GO:0000086	G2/M transition of mitotic cell cycle	3
BP	GO:0010392	galactoglucomannan metabolic process	3
BP	GO:0019375	galactolipid biosynthetic process	5
BP	GO:0019374	galactolipid metabolic process	9
BP	GO:0051070	galactomannan biosynthetic process	3
BP	GO:0019388	galactose catabolic process	6
BP	GO:0033499	galactose catabolic process via UDP-galactose	4
BP	GO:0006012	galactose metabolic process	42
BP	GO:0010393	galacturonan metabolic process	2
BP	GO:0048229	gametophyte development	13
BP	GO:0009450	gamma-aminobutyric acid catabolic process	8
BP	GO:0009448	gamma-aminobutyric acid metabolic process	4
BP	GO:0015812	gamma-aminobutyric acid transport	2
BP	GO:0033566	gamma-tubulin complex localization	6
BP	GO:0042352	GDP-L-fucose salvage	4
BP	GO:0009298	GDP-mannose biosynthetic process	13
BP	GO:0019673	GDP-mannose metabolic process	4
BP	GO:0010467	gene expression	4
BP	GO:0000349	generation of catalytic spliceosome for first transesterification step	4
BP	GO:0000350	generation of catalytic spliceosome for second transesterification step	5
BP	GO:0055047	generative cell mitosis	2
BP	GO:0035195	gene silencing by miRNA	6
BP	GO:0031047	gene silencing by RNA	108
BP	GO:0016458	gene silencing	4
BP	GO:0033384	geranyl diphosphate biosynthetic process	9
BP	GO:0033386	geranylgeranyl diphosphate biosynthetic process	2
BP	GO:0010336	gibberellic acid homeostasis	5
BP	GO:0009740	gibberellic acid mediated signaling pathway	37
BP	GO:0009686	gibberellin biosynthetic process	8
BP	GO:0045487	gibberellin catabolic process	4
BP	GO:0010476	gibberellin mediated signaling pathway	4
BP	GO:0009685	gibberellin metabolic process	2
BP	GO:0006094	gluconeogenesis	24
BP	GO:0015760	glucose-6-phosphate transport	3
BP	GO:0006007	glucose catabolic process	6
BP	GO:0042593	glucose homeostasis	4
BP	GO:0006006	glucose metabolic process	43
BP	GO:0019761	glucosinolate biosynthetic process	21
BP	GO:0019762	glucosinolate catabolic process	24
BP	GO:0019760	glucosinolate metabolic process	27
BP	GO:0006679	glucosylceramide biosynthetic process	3
BP	GO:0006680	glucosylceramide catabolic process	11
BP	GO:0006537	glutamate biosynthetic process	14
BP	GO:0006538	glutamate catabolic process	3
BP	GO:0006540	glutamate decarboxylation to succinate	5
BP	GO:0006536	glutamate metabolic process	13
BP	GO:0006542	glutamine biosynthetic process	21
BP	GO:0006541	glutamine metabolic process	64
BP	GO:0006425	glutaminyl-tRNA aminoacylation	17
BP	GO:0070681	glutaminyl-tRNAGln biosynthesis via transamidation	13
BP	GO:0006424	glutamyl-tRNA aminoacylation	10
BP	GO:0006750	glutathione biosynthetic process	8
BP	GO:0006751	glutathione catabolic process	22
BP	GO:0006749	glutathione metabolic process	30
BP	GO:0034775	glutathione transmembrane transport	2
BP	GO:0046168	glycerol-3-phosphate catabolic process	9
BP	GO:0006072	glycerol-3-phosphate metabolic process	5
BP	GO:0006114	glycerol biosynthetic process	4
BP	GO:0019563	glycerol catabolic process	5
BP	GO:0006662	glycerol ether metabolic process	40
BP	GO:0045017	glycerolipid biosynthetic process	12
BP	GO:0006071	glycerol metabolic process	11
BP	GO:0046474	glycerophospholipid biosynthetic process	2
BP	GO:0046475	glycerophospholipid catabolic process	2
BP	GO:0006650	glycerophospholipid metabolic process	5
BP	GO:0019285	glycine betaine biosynthetic process from choline	2
BP	GO:0019264	glycine biosynthetic process from serine	22
BP	GO:0006545	glycine biosynthetic process	4
BP	GO:0006546	glycine catabolic process	6
BP	GO:0019464	glycine decarboxylation via glycine cleavage system	13
BP	GO:0006544	glycine metabolic process	6
BP	GO:0005978	glycogen biosynthetic process	38
BP	GO:0005977	glycogen metabolic process	6
BP	GO:0009247	glycolipid biosynthetic process	17
BP	GO:0034203	glycolipid translocation	4
BP	GO:0006096	glycolytic process	108
BP	GO:0061723	glycophagy	8
BP	GO:0006426	glycyl-tRNA aminoacylation	8
BP	GO:0006097	glyoxylate cycle	4
BP	GO:0006177	GMP biosynthetic process	10
BP	GO:0051645	Golgi localization	7
BP	GO:0007030	Golgi organization	43
BP	GO:0006895	Golgi to endosome transport	4
BP	GO:0006893	Golgi to plasma membrane transport	19
BP	GO:0006896	Golgi to vacuole transport	26
BP	GO:0048211	Golgi vesicle docking	3
BP	GO:0048193	Golgi vesicle transport	41
BP	GO:0006506	GPI anchor biosynthetic process	58
BP	GO:0007186	G protein-coupled receptor signaling pathway	32
BP	GO:0090391	granum assembly	3
BP	GO:0009630	gravitropism	41
BP	GO:0000373	Group II intron splicing	26
BP	GO:0000372	Group I intron splicing	3
BP	GO:0006183	GTP biosynthetic process	21
BP	GO:0106046	guanine deglycation, glyoxal removal	4
BP	GO:0098710	guanine import across plasma membrane	4
BP	GO:0015969	guanosine tetraphosphate metabolic process	19
BP	GO:0010052	guard cell differentiation	2
BP	GO:0010442	guard cell morphogenesis	4
BP	GO:0010235	guard mother cell cytokinesis	2
BP	GO:0010444	guard mother cell differentiation	11
BP	GO:0048467	gynoecium development	19
BP	GO:0010286	heat acclimation	41
BP	GO:0006784	heme a biosynthetic process	5
BP	GO:0006783	heme biosynthetic process	22
BP	GO:0048034	heme O biosynthetic process	5
BP	GO:0006788	heme oxidation	9
BP	GO:0015886	heme transport	3
BP	GO:0070828	heterochromatin organization	7
BP	GO:0019318	hexose metabolic process	11
BP	GO:0000105	histidine biosynthetic process	30
BP	GO:0006427	histidyl-tRNA aminoacylation	10
BP	GO:0016573	histone acetylation	21
BP	GO:0016575	histone deacetylation	19
BP	GO:0016578	histone deubiquitination	4
BP	GO:0043486	histone exchange	7
BP	GO:1990258	histone glutamine methylation	2
BP	GO:0043968	histone H2A acetylation	8
BP	GO:0035616	histone H2B conserved C-terminal lysine deubiquitination	4
BP	GO:0043966	histone H3 acetylation	12
BP	GO:0070932	histone H3 deacetylation	7
BP	GO:0044154	histone H3-K14 acetylation	3
BP	GO:0043972	histone H3-K23 acetylation	3
BP	GO:0070734	histone H3-K27 methylation	13
BP	GO:0098532	histone H3-K27 trimethylation	4
BP	GO:0010452	histone H3-K36 methylation	6
BP	GO:0034721	histone H3-K4 demethylation, trimethyl-H3-K4-specific	2
BP	GO:0051568	histone H3-K4 methylation	11
BP	GO:0080182	histone H3-K4 trimethylation	7
BP	GO:1990619	histone H3-K9 deacetylation	5
BP	GO:0033169	histone H3-K9 demethylation	13
BP	GO:0036123	histone H3-K9 dimethylation	2
BP	GO:0051567	histone H3-K9 methylation	10
BP	GO:0034971	histone H3-R17 methylation	2
BP	GO:0034972	histone H3-R26 methylation	2
BP	GO:0034970	histone H3-R2 methylation	2
BP	GO:0035407	histone H3-T11 phosphorylation	3
BP	GO:0072355	histone H3-T3 phosphorylation	3
BP	GO:0043967	histone H4 acetylation	9
BP	GO:0070933	histone H4 deacetylation	7
BP	GO:0043983	histone H4-K12 acetylation	3
BP	GO:0043984	histone H4-K16 acetylation	2
BP	GO:0043981	histone H4-K5 acetylation	6
BP	GO:0043982	histone H4-K8 acetylation	4
BP	GO:0043985	histone H4-R3 methylation	3
BP	GO:0034968	histone lysine methylation	8
BP	GO:0016571	histone methylation	22
BP	GO:0016570	histone modification	17
BP	GO:0010390	histone monoubiquitination	9
BP	GO:0071044	histone mRNA catabolic process	3
BP	GO:0007639	homeostasis of number of meristem cells	4
BP	GO:0006315	homing of group II introns	3
BP	GO:0010289	homogalacturonan biosynthetic process	6
BP	GO:1902000	homogentisate catabolic process	5
BP	GO:0045143	homologous chromosome segregation	3
BP	GO:0035825	homologous recombination	2
BP	GO:0009090	homoserine biosynthetic process	11
BP	GO:0042446	hormone biosynthetic process	2
BP	GO:0009755	hormone-mediated signaling pathway	2
BP	GO:0050665	hydrogen peroxide biosynthetic process	11
BP	GO:0042744	hydrogen peroxide catabolic process	134
BP	GO:1901528	hydrogen peroxide mediated signaling pathway involved in stomatal movement	4
BP	GO:0080170	hydrogen peroxide transmembrane transport	2
BP	GO:0070814	hydrogen sulfide biosynthetic process	17
BP	GO:0070813	hydrogen sulfide metabolic process	3
BP	GO:0010274	hydrotropism	18
BP	GO:0006972	hyperosmotic response	7
BP	GO:0042538	hyperosmotic salinity response	24
BP	GO:0042539	hypotonic salinity response	6
BP	GO:0035344	hypoxanthine transport	4
BP	GO:0006955	immune response	9
BP	GO:0002764	immune response-regulating signaling pathway	2
BP	GO:0002376	immune system process	3
BP	GO:0046040	IMP metabolic process	3
BP	GO:0032264	IMP salvage	5
BP	GO:0009684	indoleacetic acid biosynthetic process	3
BP	GO:0080024	indolebutyric acid metabolic process	3
BP	GO:0042430	indole-containing compound metabolic process	2
BP	GO:0009759	indole glucosinolate biosynthetic process	3
BP	GO:0042344	indole glucosinolate catabolic process	7
BP	GO:0042343	indole glucosinolate metabolic process	4
BP	GO:0009700	indole phytoalexin biosynthetic process	5
BP	GO:0009866	induced systemic resistance, ethylene mediated signaling pathway	4
BP	GO:0009682	induced systemic resistance	15
BP	GO:0009864	induced systemic resistance, jasmonic acid mediated signaling pathway	9
BP	GO:0012502	induction of programmed cell death	3
BP	GO:0010229	inflorescence development	8
BP	GO:0010450	inflorescence meristem growth	2
BP	GO:0048281	inflorescence morphogenesis	3
BP	GO:0045087	innate immune response	60
BP	GO:0006148	inosine catabolic process	5
BP	GO:0006021	inositol biosynthetic process	24
BP	GO:0019310	inositol catabolic process	11
BP	GO:0048017	inositol lipid-mediated signaling	6
BP	GO:0006020	inositol metabolic process	6
BP	GO:0032958	inositol phosphate biosynthetic process	11
BP	GO:0046855	inositol phosphate dephosphorylation	24
BP	GO:0052746	inositol phosphorylation	11
BP	GO:0032957	inositol trisphosphate metabolic process	20
BP	GO:0007229	integrin-mediated signaling pathway	6
BP	GO:0080060	integument development	12
BP	GO:0010496	intercellular transport	5
BP	GO:0048219	inter-Golgi cisterna vesicle-mediated transport	4
BP	GO:0120009	intermembrane lipid transfer	14
BP	GO:0080006	internode patterning	5
BP	GO:0044419	interspecies interaction between organisms	3
BP	GO:0036297	interstrand cross-link repair	25
BP	GO:0032367	intracellular cholesterol transport	5
BP	GO:0048312	intracellular distribution of mitochondria	8
BP	GO:0006886	intracellular protein transport	487
BP	GO:0006880	intracellular sequestering of iron ion	3
BP	GO:0035556	intracellular signal transduction	147
BP	GO:0032366	intracellular sterol transport	10
BP	GO:0046907	intracellular transport	23
BP	GO:0075733	intracellular transport of virus	6
BP	GO:1990067	intrachromosomal DNA recombination	6
BP	GO:0006891	intra-Golgi vesicle-mediated transport	32
BP	GO:0070676	intralumenal vesicle formation	3
BP	GO:0031573	intra-S DNA damage checkpoint	3
BP	GO:0050801	ion homeostasis	3
BP	GO:0006811	ion transport	19
BP	GO:0048250	iron import into the mitochondrion	7
BP	GO:0055072	iron ion homeostasis	34
BP	GO:0034755	iron ion transmembrane transport	3
BP	GO:0006826	iron ion transport	42
BP	GO:0016226	iron-sulfur cluster assembly	63
BP	GO:0006102	isocitrate metabolic process	20
BP	GO:0009097	isoleucine biosynthetic process	36
BP	GO:0006428	isoleucyl-tRNA aminoacylation	14
BP	GO:0009240	isopentenyl diphosphate biosynthetic process	4
BP	GO:0019288	isopentenyl diphosphate biosynthetic process, methylerythritol 4-phosphate pathway	7
BP	GO:0051484	isopentenyl diphosphate biosynthetic process, methylerythritol 4-phosphate pathway involved in terpenoid biosynthetic process	4
BP	GO:0019287	isopentenyl diphosphate biosynthetic process, mevalonate pathway	14
BP	GO:0008299	isoprenoid biosynthetic process	35
BP	GO:0006720	isoprenoid metabolic process	2
BP	GO:0009871	jasmonic acid and ethylene-dependent systemic resistance, ethylene mediated signaling pathway	6
BP	GO:0009861	jasmonic acid and ethylene-dependent systemic resistance	7
BP	GO:0009868	jasmonic acid and ethylene-dependent systemic resistance, jasmonic acid mediated signaling pathway	6
BP	GO:0009695	jasmonic acid biosynthetic process	21
BP	GO:0009867	jasmonic acid mediated signaling pathway	26
BP	GO:0009694	jasmonic acid metabolic process	12
BP	GO:0033329	kaempferol O-glucoside metabolic process	2
BP	GO:0000741	karyogamy	8
BP	GO:0046951	ketone body biosynthetic process	4
BP	GO:0031640	killing of cells of other organism	9
BP	GO:0051382	kinetochore assembly	3
BP	GO:0019516	lactate oxidation	6
BP	GO:0005990	lactose catabolic process	2
BP	GO:0006273	lagging strand elongation	12
BP	GO:0019481	L-alanine catabolic process, by transamination	2
BP	GO:0042853	L-alanine catabolic process	3
BP	GO:0046373	L-arabinose metabolic process	5
BP	GO:0019853	L-ascorbic acid biosynthetic process	10
BP	GO:0015882	L-ascorbic acid transmembrane transport	2
BP	GO:0070981	L-asparagine biosynthetic process	2
BP	GO:0045324	late endosome to vacuole transport	17
BP	GO:0032511	late endosome to vacuole transport via multivesicular body sorting pathway	4
BP	GO:0048527	lateral root development	28
BP	GO:0010311	lateral root formation	39
BP	GO:0010102	lateral root morphogenesis	9
BP	GO:0015811	L-cystine transport	11
BP	GO:0006272	leading strand elongation	6
BP	GO:0015692	lead ion transport	3
BP	GO:0060866	leaf abscission	2
BP	GO:0048366	leaf development	82
BP	GO:0010338	leaf formation	4
BP	GO:0009965	leaf morphogenesis	33
BP	GO:0090436	leaf pavement cell development	7
BP	GO:0060772	leaf phyllotactic patterning	6
BP	GO:0010150	leaf senescence	66
BP	GO:0010358	leaf shaping	2
BP	GO:0010305	leaf vascular tissue pattern formation	19
BP	GO:0009098	leucine biosynthetic process	29
BP	GO:0006552	leucine catabolic process	4
BP	GO:0006551	leucine metabolic process	7
BP	GO:0006429	leucyl-tRNA aminoacylation	7
BP	GO:0019370	leukotriene biosynthetic process	4
BP	GO:0097054	L-glutamate biosynthetic process	4
BP	GO:0009809	lignin biosynthetic process	30
BP	GO:0046274	lignin catabolic process	22
BP	GO:0009808	lignin metabolic process	2
BP	GO:0009245	lipid A biosynthetic process	15
BP	GO:0008610	lipid biosynthetic process	41
BP	GO:0016042	lipid catabolic process	177
BP	GO:1905691	lipid droplet disassembly	2
BP	GO:0140042	lipid droplet formation	4
BP	GO:0034389	lipid droplet organization	6
BP	GO:0030259	lipid glycosylation	13
BP	GO:0055088	lipid homeostasis	7
BP	GO:0002933	lipid hydroxylation	2
BP	GO:0006629	lipid metabolic process	232
BP	GO:0034440	lipid oxidation	8
BP	GO:0019915	lipid storage	6
BP	GO:0006869	lipid transport	106
BP	GO:2001289	lipid X metabolic process	3
BP	GO:0009107	lipoate biosynthetic process	4
BP	GO:0010352	lithium ion export across the plasma membrane	2
BP	GO:0019477	L-lysine catabolic process	5
BP	GO:0033512	L-lysine catabolic process to acetyl-CoA via saccharopine	9
BP	GO:0019509	L-methionine salvage from methylthioadenosine	15
BP	GO:0019284	L-methionine salvage from S-adenosylmethionine	8
BP	GO:0001676	long-chain fatty acid metabolic process	6
BP	GO:0035336	long-chain fatty-acyl-CoA metabolic process	5
BP	GO:0048574	long-day photoperiodism, flowering	7
BP	GO:0009942	longitudinal axis specification	9
BP	GO:0009094	L-phenylalanine biosynthetic process	22
BP	GO:0006559	L-phenylalanine catabolic process	18
BP	GO:0062034	L-pipecolic acid biosynthetic process	2
BP	GO:0055129	L-proline biosynthetic process	10
BP	GO:0006564	L-serine biosynthetic process	18
BP	GO:0006565	L-serine catabolic process	6
BP	GO:0006563	L-serine metabolic process	2
BP	GO:1901177	lycopene biosynthetic process	5
BP	GO:0019878	lysine biosynthetic process via aminoadipic acid	7
BP	GO:0009089	lysine biosynthetic process via diaminopimelate	42
BP	GO:0007041	lysosomal transport	2
BP	GO:0032418	lysosome localization	3
BP	GO:0007040	lysosome organization	2
BP	GO:0006430	lysyl-tRNA aminoacylation	6
BP	GO:0080171	lytic vacuole organization	7
BP	GO:0016236	macroautophagy	5
BP	GO:0015693	magnesium ion transport	4
BP	GO:0006344	maintenance of chromatin silencing	4
BP	GO:0010216	maintenance of DNA methylation	17
BP	GO:0043570	maintenance of DNA repeat elements	4
BP	GO:0010076	maintenance of floral meristem identity	8
BP	GO:0048497	maintenance of floral organ identity	5
BP	GO:0010077	maintenance of inflorescence meristem identity	5
BP	GO:0034090	maintenance of meiotic sister chromatid cohesion	4
BP	GO:0010074	maintenance of meristem identity	7
BP	GO:0034088	maintenance of mitotic sister chromatid cohesion	3
BP	GO:0035437	maintenance of protein localization in endoplasmic reticulum	3
BP	GO:0051457	maintenance of protein location in nucleus	11
BP	GO:0043007	maintenance of rDNA	2
BP	GO:0010078	maintenance of root meristem identity	7
BP	GO:0010231	maintenance of seed dormancy	7
BP	GO:0010492	maintenance of shoot apical meristem identity	28
BP	GO:0001193	maintenance of transcriptional fidelity during DNA-templated transcription elongation from RNA polymerase II promoter	3
BP	GO:0006108	malate metabolic process	38
BP	GO:0071423	malate transmembrane transport	8
BP	GO:0015743	malate transport	19
BP	GO:0007060	male meiosis chromosome segregation	2
BP	GO:0007112	male meiosis cytokinesis	14
BP	GO:0007142	male meiosis II	14
BP	GO:0007065	male meiosis sister chromatid cohesion	2
BP	GO:0007140	male meiotic nuclear division	20
BP	GO:2001295	malonyl-CoA biosynthetic process	9
BP	GO:2001294	malonyl-CoA catabolic process	4
BP	GO:0000025	maltose catabolic process	3
BP	GO:0000023	maltose metabolic process	3
BP	GO:0055071	manganese ion homeostasis	8
BP	GO:0071421	manganese ion transmembrane transport	5
BP	GO:0006828	manganese ion transport	4
BP	GO:0010412	mannan metabolic process	9
BP	GO:0006013	mannose metabolic process	20
BP	GO:0097502	mannosylation	9
BP	GO:0000165	MAPK cascade	8
BP	GO:0000466	maturation of 5.8S rRNA from tricistronic rRNA transcript (SSU-rRNA, 5.8S rRNA, LSU-rRNA)	16
BP	GO:0000460	maturation of 5.8S rRNA	6
BP	GO:0000481	maturation of 5S rRNA	2
BP	GO:0000463	maturation of LSU-rRNA from tricistronic rRNA transcript (SSU-rRNA, 5.8S rRNA, LSU-rRNA)	31
BP	GO:0000470	maturation of LSU-rRNA	9
BP	GO:0000462	maturation of SSU-rRNA from tricistronic rRNA transcript (SSU-rRNA, 5.8S rRNA, LSU-rRNA)	40
BP	GO:0030490	maturation of SSU-rRNA	7
BP	GO:0042256	mature ribosome assembly	8
BP	GO:0009561	megagametogenesis	23
BP	GO:1904159	megasporocyte differentiation	3
BP	GO:0009554	megasporogenesis	4
BP	GO:0070197	meiotic attachment of telomere to nuclear envelope	4
BP	GO:0051321	meiotic cell cycle	40
BP	GO:0010032	meiotic chromosome condensation	6
BP	GO:0045132	meiotic chromosome segregation	12
BP	GO:0051307	meiotic chromosome separation	7
BP	GO:0033206	meiotic cytokinesis	4
BP	GO:0042138	meiotic DNA double-strand break formation	12
BP	GO:0000706	meiotic DNA double-strand break processing	2
BP	GO:0000710	meiotic mismatch repair	3
BP	GO:0010777	meiotic mismatch repair involved in reciprocal meiotic recombination	3
BP	GO:0010789	meiotic sister chromatid cohesion involved in meiosis I	9
BP	GO:0033316	meiotic spindle assembly checkpoint	4
BP	GO:0000212	meiotic spindle organization	3
BP	GO:0030187	melatonin biosynthetic process	8
BP	GO:0090148	membrane fission	2
BP	GO:0061025	membrane fusion	11
BP	GO:0010324	membrane invagination	3
BP	GO:0046466	membrane lipid catabolic process	4
BP	GO:0006643	membrane lipid metabolic process	3
BP	GO:0033619	membrane protein proteolysis	2
BP	GO:0009234	menaquinone biosynthetic process	12
BP	GO:0010022	meristem determinacy	10
BP	GO:0048507	meristem development	9
BP	GO:0035266	meristem growth	5
BP	GO:0010014	meristem initiation	9
BP	GO:0010073	meristem maintenance	21
BP	GO:0009933	meristem structural organization	20
BP	GO:0008152	metabolic process	21
BP	GO:0110051	metabolite repair	2
BP	GO:0055065	metal ion homeostasis	7
BP	GO:0030001	metal ion transport	96
BP	GO:0009086	methionine biosynthetic process	40
BP	GO:0006555	methionine metabolic process	7
BP	GO:0006431	methionyl-tRNA aminoacylation	14
BP	GO:0015843	methylammonium transport	2
BP	GO:0006346	methylation-dependent chromatin silencing	5
BP	GO:0032259	methylation	14
BP	GO:0019243	methylglyoxal catabolic process to D-lactate via S-lactoyl-glutathione	20
BP	GO:0055046	microgametogenesis	25
BP	GO:0009556	microsporogenesis	14
BP	GO:0007018	microtubule-based movement	277
BP	GO:0007017	microtubule-based process	97
BP	GO:0001578	microtubule bundle formation	11
BP	GO:0000226	microtubule cytoskeleton organization	49
BP	GO:0007019	microtubule depolymerization	2
BP	GO:0051415	microtubule nucleation by interphase microtubule organizing center	7
BP	GO:0007020	microtubule nucleation	25
BP	GO:0031023	microtubule organizing center organization	4
BP	GO:0046785	microtubule polymerization	7
BP	GO:0051013	microtubule severing	19
BP	GO:0010587	miRNA catabolic process	6
BP	GO:0061716	miRNA export from nucleus	2
BP	GO:0035278	miRNA mediated inhibition of translation	7
BP	GO:1990428	miRNA transport	2
BP	GO:0006298	mismatch repair	40
BP	GO:0070143	mitochondrial alanyl-tRNA aminoacylation	4
BP	GO:0042776	mitochondrial ATP synthesis coupled proton transport	4
BP	GO:0051560	mitochondrial calcium ion homeostasis	16
BP	GO:0006851	mitochondrial calcium ion transmembrane transport	4
BP	GO:0032042	mitochondrial DNA metabolic process	3
BP	GO:0006264	mitochondrial DNA replication	5
BP	GO:0097552	mitochondrial double-strand break repair via homologous recombination	2
BP	GO:0006120	mitochondrial electron transport, NADH to ubiquinone	22
BP	GO:0006121	mitochondrial electron transport, succinate to ubiquinone	3
BP	GO:0006122	mitochondrial electron transport, ubiquinol to cytochrome c	16
BP	GO:0000266	mitochondrial fission	15
BP	GO:0043653	mitochondrial fragmentation involved in apoptotic process	9
BP	GO:0008053	mitochondrial fusion	4
BP	GO:0000002	mitochondrial genome maintenance	5
BP	GO:0090617	mitochondrial mRNA 5'-end processing	2
BP	GO:0000958	mitochondrial mRNA catabolic process	3
BP	GO:0080156	mitochondrial mRNA modification	20
BP	GO:0097222	mitochondrial mRNA polyadenylation	2
BP	GO:0090615	mitochondrial mRNA processing	5
BP	GO:0034982	mitochondrial protein processing	4
BP	GO:0006850	mitochondrial pyruvate transmembrane transport	9
BP	GO:0032981	mitochondrial respiratory chain complex I assembly	33
BP	GO:0034551	mitochondrial respiratory chain complex III assembly	7
BP	GO:0033617	mitochondrial respiratory chain complex IV assembly	7
BP	GO:0000965	mitochondrial RNA 3'-end processing	4
BP	GO:0000957	mitochondrial RNA catabolic process	3
BP	GO:1900864	mitochondrial RNA modification	3
BP	GO:0000963	mitochondrial RNA processing	10
BP	GO:0006390	mitochondrial transcription	7
BP	GO:0070125	mitochondrial translational elongation	8
BP	GO:0032543	mitochondrial translation	34
BP	GO:0006839	mitochondrial transport	8
BP	GO:0072684	mitochondrial tRNA 3'-trailer cleavage, endonucleolytic	2
BP	GO:0070899	mitochondrial tRNA wobble uridine modification	3
BP	GO:0031930	mitochondria-nucleus signaling pathway	16
BP	GO:0051646	mitochondrion localization	7
BP	GO:0070584	mitochondrion morphogenesis	4
BP	GO:0007005	mitochondrion organization	44
BP	GO:0007093	mitotic cell cycle checkpoint	4
BP	GO:0000278	mitotic cell cycle	44
BP	GO:0044772	mitotic cell cycle phase transition	21
BP	GO:0007076	mitotic chromosome condensation	25
BP	GO:0000281	mitotic cytokinesis	2
BP	GO:0044773	mitotic DNA damage checkpoint	2
BP	GO:0033314	mitotic DNA replication checkpoint	10
BP	GO:1902975	mitotic DNA replication initiation	10
BP	GO:1902977	mitotic DNA replication preinitiation complex assembly	2
BP	GO:1902979	mitotic DNA replication termination	3
BP	GO:0007095	mitotic G2 DNA damage checkpoint	4
BP	GO:1990426	mitotic recombination-dependent replication fork processing	4
BP	GO:0006312	mitotic recombination	12
BP	GO:0007064	mitotic sister chromatid cohesion	47
BP	GO:0000070	mitotic sister chromatid segregation	12
BP	GO:0007094	mitotic spindle assembly checkpoint	17
BP	GO:0051228	mitotic spindle disassembly	3
BP	GO:0007052	mitotic spindle organization	8
BP	GO:0034053	modulation by symbiont of host defense-related programmed cell death	4
BP	GO:0019048	modulation by virus of host morphology or physiology	6
BP	GO:0015689	molybdate ion transport	2
BP	GO:0018315	molybdenum incorporation into molybdenum-molybdopterin complex	2
BP	GO:0032324	molybdopterin cofactor biosynthetic process	6
BP	GO:0006777	Mo-molybdopterin cofactor biosynthetic process	25
BP	GO:0043693	monoterpene biosynthetic process	2
BP	GO:0016099	monoterpenoid biosynthetic process	2
BP	GO:0031124	mRNA 3'-end processing	16
BP	GO:0000395	mRNA 5'-splice site recognition	3
BP	GO:0006402	mRNA catabolic process	22
BP	GO:0045292	mRNA cis splicing, via spliceosome	42
BP	GO:0006379	mRNA cleavage	14
BP	GO:0035279	mRNA cleavage involved in gene silencing by miRNA	3
BP	GO:0061157	mRNA destabilization	2
BP	GO:0006406	mRNA export from nucleus	25
BP	GO:0080009	mRNA methylation	14
BP	GO:0016556	mRNA modification	3
BP	GO:0006378	mRNA polyadenylation	20
BP	GO:0006397	mRNA processing	287
BP	GO:1990481	mRNA pseudouridine synthesis	6
BP	GO:0006376	mRNA splice site selection	12
BP	GO:0000398	mRNA splicing, via spliceosome	208
BP	GO:0048255	mRNA stabilization	8
BP	GO:0009299	mRNA transcription	3
BP	GO:0051028	mRNA transport	41
BP	GO:0010192	mucilage biosynthetic process	10
BP	GO:0048354	mucilage biosynthetic process involved in seed coat development	4
BP	GO:0080001	mucilage extrusion from seed coat	10
BP	GO:0048359	mucilage metabolic process involved in seed coat development	6
BP	GO:0048358	mucilage pectin biosynthetic process	2
BP	GO:0060586	multicellular organismal iron ion homeostasis	2
BP	GO:0050891	multicellular organismal water homeostasis	2
BP	GO:0007275	multicellular organism development	178
BP	GO:0009825	multidimensional cell growth	13
BP	GO:0071985	multivesicular body sorting pathway	11
BP	GO:0010264	myo-inositol hexakisphosphate biosynthetic process	7
BP	GO:0070291	N-acylethanolamine metabolic process	4
BP	GO:0009435	NAD biosynthetic process	31
BP	GO:0019677	NAD catabolic process	2
BP	GO:0010258	NADH dehydrogenase complex (plastoquinone) assembly	6
BP	GO:0006734	NADH metabolic process	9
BP	GO:0019674	NAD metabolic process	14
BP	GO:0006741	NADP biosynthetic process	14
BP	GO:0006742	NADP catabolic process	2
BP	GO:0010275	NAD(P)H dehydrogenase complex assembly	5
BP	GO:0006739	NADP metabolic process	11
BP	GO:0034355	NAD salvage	5
BP	GO:0035352	NAD transmembrane transport	4
BP	GO:0043132	NAD transport	4
BP	GO:0071836	nectar secretion	2
BP	GO:0009959	negative gravitropism	30
BP	GO:0009788	negative regulation of abscisic acid-activated signaling pathway	32
BP	GO:0030835	negative regulation of actin filament depolymerization	6
BP	GO:0010360	negative regulation of anion channel activity	2
BP	GO:0120196	negative regulation of anther dehiscence	4
BP	GO:0031538	negative regulation of anthocyanin metabolic process	6
BP	GO:0043066	negative regulation of apoptotic process	11
BP	GO:0032780	negative regulation of ATPase activity	3
BP	GO:0010930	negative regulation of auxin mediated signaling pathway	5
BP	GO:1900458	negative regulation of brassinosteroid mediated signaling pathway	8
BP	GO:0043086	negative regulation of catalytic activity	10
BP	GO:0045786	negative regulation of cell cycle	7
BP	GO:0060548	negative regulation of cell death	17
BP	GO:0030308	negative regulation of cell growth	5
BP	GO:0008285	negative regulation of cell population proliferation	12
BP	GO:0045792	negative regulation of cell size	2
BP	GO:1900070	negative regulation of cellular hyperosmotic salinity response	3
BP	GO:2001007	negative regulation of cellulose biosynthetic process	6
BP	GO:1902325	negative regulation of chlorophyll biosynthetic process	2
BP	GO:1903647	negative regulation of chlorophyll catabolic process	4
BP	GO:0031936	negative regulation of chromatin silencing	17
BP	GO:0045736	negative regulation of cyclin-dependent protein serine/threonine kinase activity	4
BP	GO:2000117	negative regulation of cysteine-type endopeptidase activity	4
BP	GO:0080037	negative regulation of cytokinin-activated signaling pathway	6
BP	GO:1903857	negative regulation of cytokinin dehydrogenase activity	3
BP	GO:0031348	negative regulation of defense response	23
BP	GO:1900425	negative regulation of defense response to bacterium	13
BP	GO:1902478	negative regulation of defense response to bacterium, incompatible interaction	5
BP	GO:1900366	negative regulation of defense response to insect	2
BP	GO:1902289	negative regulation of defense response to oomycetes	2
BP	GO:0048640	negative regulation of developmental growth	2
BP	GO:1905614	negative regulation of developmental vegetative growth	4
BP	GO:2000104	negative regulation of DNA-dependent DNA replication	3
BP	GO:0032876	negative regulation of DNA endoreduplication	3
BP	GO:1905775	negative regulation of DNA helicase activity	4
BP	GO:1905642	negative regulation of DNA methylation	5
BP	GO:0045910	negative regulation of DNA recombination	13
BP	GO:2000042	negative regulation of double-strand break repair via homologous recombination	2
BP	GO:0045992	negative regulation of embryonic development	4
BP	GO:1903070	negative regulation of ER-associated ubiquitin-dependent protein catabolic process	3
BP	GO:0010105	negative regulation of ethylene-activated signaling pathway	12
BP	GO:0010366	negative regulation of ethylene biosynthetic process	2
BP	GO:1901918	negative regulation of exoribonuclease activity	2
BP	GO:0045717	negative regulation of fatty acid biosynthetic process	3
BP	GO:0060862	negative regulation of floral organ abscission	2
BP	GO:0009910	negative regulation of flower development	29
BP	GO:0045814	negative regulation of gene expression, epigenetic	7
BP	GO:0010629	negative regulation of gene expression	10
BP	GO:0060969	negative regulation of gene silencing	8
BP	GO:0009938	negative regulation of gibberellic acid mediated signaling pathway	13
BP	GO:0010373	negative regulation of gibberellin biosynthetic process	3
BP	GO:0045721	negative regulation of gluconeogenesis	8
BP	GO:0045926	negative regulation of growth	9
BP	GO:0035067	negative regulation of histone acetylation	5
BP	GO:0051572	negative regulation of histone H3-K4 methylation	2
BP	GO:2000616	negative regulation of histone H3-K9 acetylation	5
BP	GO:0090241	negative regulation of histone H4 acetylation	2
BP	GO:0050777	negative regulation of immune response	3
BP	GO:0045824	negative regulation of innate immune response	2
BP	GO:0010323	negative regulation of isopentenyl diphosphate biosynthetic process, methylerythritol 4-phosphate pathway	3
BP	GO:1901332	negative regulation of lateral root development	3
BP	GO:1905622	negative regulation of leaf development	4
BP	GO:1900056	negative regulation of leaf senescence	7
BP	GO:0048579	negative regulation of long-day photoperiodism, flowering	13
BP	GO:0043407	negative regulation of MAP kinase activity	4
BP	GO:0007026	negative regulation of microtubule depolymerization	3
BP	GO:0031115	negative regulation of microtubule polymerization	5
BP	GO:0045839	negative regulation of mitotic nuclear division	7
BP	GO:0045857	negative regulation of molecular function, epigenetic	3
BP	GO:1900364	negative regulation of mRNA polyadenylation	6
BP	GO:0040015	negative regulation of multicellular organism growth	2
BP	GO:1903507	negative regulation of nucleic acid-templated transcription	5
BP	GO:0046621	negative regulation of organ growth	5
BP	GO:0010466	negative regulation of peptidase activity	2
BP	GO:0050732	negative regulation of peptidyl-tyrosine phosphorylation	2
BP	GO:2000469	negative regulation of peroxidase activity	3
BP	GO:0010100	negative regulation of photomorphogenesis	12
BP	GO:0034051	negative regulation of plant-type hypersensitive response	7
BP	GO:0060149	negative regulation of posttranscriptional gene silencing	5
BP	GO:0043069	negative regulation of programmed cell death	17
BP	GO:1902006	negative regulation of proline biosynthetic process	4
BP	GO:0035308	negative regulation of protein dephosphorylation	2
BP	GO:2000009	negative regulation of protein localization to cell surface	4
BP	GO:0033234	negative regulation of protein sumoylation	3
BP	GO:1903427	negative regulation of reactive oxygen species biosynthetic process	2
BP	GO:2000378	negative regulation of reactive oxygen species metabolic process	2
BP	GO:0045128	negative regulation of reciprocal meiotic recombination	6
BP	GO:1901001	negative regulation of response to salt stress	7
BP	GO:0080148	negative regulation of response to water deprivation	3
BP	GO:0035024	negative regulation of Rho protein signal transduction	3
BP	GO:0090071	negative regulation of ribosome biogenesis	3
BP	GO:1901347	negative regulation of secondary cell wall biogenesis	3
BP	GO:2000604	negative regulation of secondary growth	4
BP	GO:1902039	negative regulation of seed dormancy process	3
BP	GO:0010187	negative regulation of seed germination	28
BP	GO:1902184	negative regulation of shoot apical meristem development	5
BP	GO:0048577	negative regulation of short-day photoperiodism, flowering	6
BP	GO:0009968	negative regulation of signal transduction	2
BP	GO:2000122	negative regulation of stomatal complex development	6
BP	GO:1902457	negative regulation of stomatal opening	5
BP	GO:0010113	negative regulation of systemic acquired resistance	2
BP	GO:0051974	negative regulation of telomerase activity	2
BP	GO:0032211	negative regulation of telomere maintenance via telomerase	4
BP	GO:0000122	negative regulation of transcription by RNA polymerase II	20
BP	GO:0016480	negative regulation of transcription by RNA polymerase III	4
BP	GO:0045892	negative regulation of transcription, DNA-templated	144
BP	GO:0045900	negative regulation of translational elongation	3
BP	GO:0017148	negative regulation of translation	22
BP	GO:0010529	negative regulation of transposition	3
BP	GO:0010062	negative regulation of trichoblast fate specification	3
BP	GO:1900033	negative regulation of trichome patterning	4
BP	GO:1904667	negative regulation of ubiquitin protein ligase activity	5
BP	GO:0051511	negative regulation of unidimensional cell growth	7
BP	GO:0006491	N-glycan processing	3
BP	GO:0030418	nicotianamine biosynthetic process	13
BP	GO:0046496	nicotinamide nucleotide metabolic process	2
BP	GO:0042128	nitrate assimilation	35
BP	GO:0015706	nitrate transport	17
BP	GO:0006809	nitric oxide biosynthetic process	11
BP	GO:0007263	nitric oxide mediated signal transduction	2
BP	GO:0080028	nitrile biosynthetic process	9
BP	GO:0006807	nitrogen compound metabolic process	37
BP	GO:0071705	nitrogen compound transport	6
BP	GO:0019740	nitrogen utilization	2
BP	GO:0006607	NLS-bearing protein import into nucleus	14
BP	GO:0010196	nonphotochemical quenching	12
BP	GO:0010213	non-photoreactive DNA repair	2
BP	GO:0007219	Notch signaling pathway	16
BP	GO:0017196	N-terminal peptidyl-methionine acetylation	11
BP	GO:0006474	N-terminal protein amino acid acetylation	2
BP	GO:0006480	N-terminal protein amino acid methylation	6
BP	GO:0031365	N-terminal protein amino acid modification	4
BP	GO:0006499	N-terminal protein myristoylation	13
BP	GO:0033260	nuclear DNA replication	2
BP	GO:0006998	nuclear envelope organization	4
BP	GO:0031468	nuclear envelope reassembly	6
BP	GO:0051168	nuclear export	8
BP	GO:0071763	nuclear membrane organization	7
BP	GO:0031022	nuclear migration along microfilament	7
BP	GO:0030473	nuclear migration along microtubule	2
BP	GO:0071028	nuclear mRNA surveillance	7
BP	GO:0071040	nuclear polyadenylation-dependent antisense transcript catabolic process	3
BP	GO:0071039	nuclear polyadenylation-dependent CUT catabolic process	3
BP	GO:0071035	nuclear polyadenylation-dependent rRNA catabolic process	8
BP	GO:0071036	nuclear polyadenylation-dependent snoRNA catabolic process	3
BP	GO:0071037	nuclear polyadenylation-dependent snRNA catabolic process	3
BP	GO:0071038	nuclear polyadenylation-dependent tRNA catabolic process	4
BP	GO:0006999	nuclear pore organization	4
BP	GO:0071049	nuclear retention of pre-mRNA with aberrant 3'-ends at the site of transcription	2
BP	GO:0071048	nuclear retention of unspliced pre-mRNA at the site of transcription	3
BP	GO:0070478	nuclear-transcribed mRNA catabolic process, 3'-5' exonucleolytic nonsense-mediated decay	3
BP	GO:0000288	nuclear-transcribed mRNA catabolic process, deadenylation-dependent decay	3
BP	GO:0034427	nuclear-transcribed mRNA catabolic process, exonucleolytic, 3'-5'	13
BP	GO:0000956	nuclear-transcribed mRNA catabolic process	11
BP	GO:0070966	nuclear-transcribed mRNA catabolic process, no-go decay	4
BP	GO:0000184	nuclear-transcribed mRNA catabolic process, nonsense-mediated decay	19
BP	GO:0070481	nuclear-transcribed mRNA catabolic process, non-stop decay	5
BP	GO:0000289	nuclear-transcribed mRNA poly(A) tail shortening	4
BP	GO:0090305	nucleic acid phosphodiester bond hydrolysis	2
BP	GO:0006139	nucleobase-containing compound metabolic process	20
BP	GO:0006913	nucleocytoplasmic transport	18
BP	GO:0090143	nucleoid organization	8
BP	GO:0042790	nucleolar large rRNA transcription by RNA polymerase I	7
BP	GO:0009116	nucleoside metabolic process	92
BP	GO:0006753	nucleoside phosphate metabolic process	4
BP	GO:0015858	nucleoside transport	4
BP	GO:0009142	nucleoside triphosphate biosynthetic process	2
BP	GO:0009143	nucleoside triphosphate catabolic process	3
BP	GO:0006334	nucleosome assembly	79
BP	GO:0016584	nucleosome positioning	10
BP	GO:0009165	nucleotide biosynthetic process	19
BP	GO:0006297	nucleotide-excision repair, DNA gap filling	3
BP	GO:0006296	nucleotide-excision repair, DNA incision, 5'-to lesion	3
BP	GO:0033683	nucleotide-excision repair, DNA incision	2
BP	GO:0006289	nucleotide-excision repair	77
BP	GO:0006294	nucleotide-excision repair, preincision complex assembly	2
BP	GO:0009117	nucleotide metabolic process	8
BP	GO:0046939	nucleotide phosphorylation	3
BP	GO:0009226	nucleotide-sugar biosynthetic process	12
BP	GO:0009225	nucleotide-sugar metabolic process	20
BP	GO:0015780	nucleotide-sugar transmembrane transport	17
BP	GO:0006997	nucleus organization	31
BP	GO:0006857	oligopeptide transport	31
BP	GO:0009312	oligosaccharide biosynthetic process	3
BP	GO:0006490	oligosaccharide-lipid intermediate biosynthetic process	8
BP	GO:0009311	oligosaccharide metabolic process	13
BP	GO:0006730	one-carbon metabolic process	59
BP	GO:0010199	organ boundary specification between lateral organs and the meristem	4
BP	GO:0006996	organelle organization	16
BP	GO:0035265	organ growth	8
BP	GO:0071702	organic substance transport	5
BP	GO:1901565	organonitrogen compound catabolic process	4
BP	GO:0006592	ornithine biosynthetic process	2
BP	GO:0006591	ornithine metabolic process	2
BP	GO:0007231	osmosensory signaling pathway	7
BP	GO:0036158	outer dynein arm assembly	5
BP	GO:0006107	oxaloacetate metabolic process	5
BP	GO:0070407	oxidation-dependent protein catabolic process	5
BP	GO:0055114	oxidation-reduction process	119
BP	GO:0006119	oxidative phosphorylation	4
BP	GO:0009854	oxidative photosynthetic carbon pathway	6
BP	GO:0031408	oxylipin biosynthetic process	38
BP	GO:0031407	oxylipin metabolic process	7
BP	GO:1903866	palisade mesophyll development	3
BP	GO:0015940	pantothenate biosynthetic process	7
BP	GO:0008153	para-aminobenzoic acid biosynthetic process	3
BP	GO:0046482	para-aminobenzoic acid metabolic process	2
BP	GO:0009405	pathogenesis	7
BP	GO:0002221	pattern recognition receptor signaling pathway	3
BP	GO:0007389	pattern specification process	11
BP	GO:0045489	pectin biosynthetic process	68
BP	GO:0045490	pectin catabolic process	126
BP	GO:0019323	pentose catabolic process	2
BP	GO:0006098	pentose-phosphate shunt	51
BP	GO:0009052	pentose-phosphate shunt, non-oxidative branch	11
BP	GO:0009051	pentose-phosphate shunt, oxidative branch	6
BP	GO:0006518	peptide metabolic process	7
BP	GO:0019919	peptidyl-arginine methylation, to asymmetrical-dimethyl arginine	2
BP	GO:0035246	peptidyl-arginine N-methylation	3
BP	GO:0018171	peptidyl-cysteine oxidation	2
BP	GO:0017183	peptidyl-diphthamide biosynthetic process from peptidyl-histidine	17
BP	GO:0018230	peptidyl-L-cysteine S-palmitoylation	11
BP	GO:0018022	peptidyl-lysine methylation	3
BP	GO:0008612	peptidyl-lysine modification to peptidyl-hypusine	9
BP	GO:0018026	peptidyl-lysine monomethylation	6
BP	GO:0018023	peptidyl-lysine trimethylation	2
BP	GO:0018401	peptidyl-proline hydroxylation to 4-hydroxy-L-proline	9
BP	GO:0017186	peptidyl-pyroglutamic acid biosynthetic process, using glutaminyl-peptide cyclotransferase	4
BP	GO:0018160	peptidyl-pyrromethane cofactor linkage	3
BP	GO:0070262	peptidyl-serine dephosphorylation	3
BP	GO:0018105	peptidyl-serine phosphorylation	45
BP	GO:0018107	peptidyl-threonine phosphorylation	10
BP	GO:0090428	perianth development	3
BP	GO:0031508	pericentric heterochromatin assembly	2
BP	GO:0015919	peroxisomal membrane transport	3
BP	GO:0016559	peroxisome fission	21
BP	GO:0060151	peroxisome localization	7
BP	GO:0007031	peroxisome organization	34
BP	GO:0048441	petal development	3
BP	GO:0080172	petal epidermis patterning	4
BP	GO:0048446	petal morphogenesis	2
BP	GO:0080056	petal vascular tissue pattern formation	5
BP	GO:0006432	phenylalanyl-tRNA aminoacylation	16
BP	GO:0009699	phenylpropanoid biosynthetic process	6
BP	GO:0009698	phenylpropanoid metabolic process	8
BP	GO:0010088	phloem development	25
BP	GO:0010087	phloem or xylem histogenesis	39
BP	GO:0110128	phloem sucrose unloading	2
BP	GO:0010233	phloem transport	5
BP	GO:0006796	phosphate-containing compound metabolic process	29
BP	GO:0055062	phosphate ion homeostasis	15
BP	GO:0035435	phosphate ion transmembrane transport	7
BP	GO:0006817	phosphate ion transport	16
BP	GO:0006654	phosphatidic acid biosynthetic process	12
BP	GO:0046473	phosphatidic acid metabolic process	2
BP	GO:0006656	phosphatidylcholine biosynthetic process	23
BP	GO:0046470	phosphatidylcholine metabolic process	23
BP	GO:0006646	phosphatidylethanolamine biosynthetic process	5
BP	GO:0006655	phosphatidylglycerol biosynthetic process	4
BP	GO:0036092	phosphatidylinositol-3-phosphate biosynthetic process	4
BP	GO:0036149	phosphatidylinositol acyl-chain remodeling	3
BP	GO:0006661	phosphatidylinositol biosynthetic process	6
BP	GO:0046856	phosphatidylinositol dephosphorylation	70
BP	GO:0048015	phosphatidylinositol-mediated signaling	25
BP	GO:0046488	phosphatidylinositol metabolic process	3
BP	GO:0046854	phosphatidylinositol phosphorylation	48
BP	GO:0006659	phosphatidylserine biosynthetic process	4
BP	GO:0015714	phosphoenolpyruvate transport	3
BP	GO:0015713	phosphoglycerate transmembrane transport	3
BP	GO:0008654	phospholipid biosynthetic process	50
BP	GO:0009395	phospholipid catabolic process	14
BP	GO:0006644	phospholipid metabolic process	19
BP	GO:0045332	phospholipid translocation	7
BP	GO:0015914	phospholipid transport	57
BP	GO:0000160	phosphorelay signal transduction system	88
BP	GO:0006793	phosphorus metabolic process	3
BP	GO:0046838	phosphorylated carbohydrate dephosphorylation	5
BP	GO:0016310	phosphorylation	11
BP	GO:0070816	phosphorylation of RNA polymerase II C-terminal domain	31
BP	GO:0010205	photoinhibition	8
BP	GO:0009640	photomorphogenesis	28
BP	GO:0048573	photoperiodism, flowering	37
BP	GO:0009648	photoperiodism	7
BP	GO:0010117	photoprotection	6
BP	GO:0009853	photorespiration	33
BP	GO:0015979	photosynthesis	147
BP	GO:0009765	photosynthesis, light harvesting	32
BP	GO:0009768	photosynthesis, light harvesting in photosystem I	13
BP	GO:0019684	photosynthesis, light reaction	10
BP	GO:0009643	photosynthetic acclimation	7
BP	GO:0009767	photosynthetic electron transport chain	13
BP	GO:0009773	photosynthetic electron transport in photosystem I	30
BP	GO:0009772	photosynthetic electron transport in photosystem II	8
BP	GO:0009780	photosynthetic NADP+ reduction	4
BP	GO:0048564	photosystem I assembly	22
BP	GO:0010207	photosystem II assembly	24
BP	GO:0010206	photosystem II repair	7
BP	GO:0042549	photosystem II stabilization	11
BP	GO:0042550	photosystem I stabilization	6
BP	GO:0080005	photosystem stoichiometry adjustment	6
BP	GO:0009638	phototropism	23
BP	GO:0000914	phragmoplast assembly	4
BP	GO:0080175	phragmoplast microtubule organization	3
BP	GO:0048827	phyllome development	5
BP	GO:0042372	phylloquinone biosynthetic process	9
BP	GO:0060771	phyllotactic patterning	6
BP	GO:0046938	phytochelatin biosynthetic process	6
BP	GO:0010024	phytochromobilin biosynthetic process	2
BP	GO:0033306	phytol metabolic process	2
BP	GO:0006671	phytosphingosine metabolic process	5
BP	GO:0034727	piecemeal microautophagy of the nucleus	8
BP	GO:0006907	pinocytosis	3
BP	GO:1901599	(-)-pinoresinol biosynthetic process	3
BP	GO:0034587	piRNA metabolic process	2
BP	GO:0090627	plant epidermal cell differentiation	5
BP	GO:0090628	plant epidermal cell fate specification	2
BP	GO:0090558	plant epidermis development	2
BP	GO:0099402	plant organ development	12
BP	GO:1905393	plant organ formation	6
BP	GO:0090693	plant organ senescence	2
BP	GO:0048481	plant ovule development	38
BP	GO:0071668	plant-type cell wall assembly	2
BP	GO:0009832	plant-type cell wall biogenesis	16
BP	GO:0052324	plant-type cell wall cellulose biosynthetic process	7
BP	GO:0052541	plant-type cell wall cellulose metabolic process	4
BP	GO:0009828	plant-type cell wall loosening	6
BP	GO:0009827	plant-type cell wall modification	15
BP	GO:0009831	plant-type cell wall modification involved in multidimensional cell growth	4
BP	GO:0009664	plant-type cell wall organization	62
BP	GO:0071669	plant-type cell wall organization or biogenesis	24
BP	GO:0009626	plant-type hypersensitive response	46
BP	GO:0009833	plant-type primary cell wall biogenesis	5
BP	GO:0009834	plant-type secondary cell wall biogenesis	20
BP	GO:0048236	plant-type sporogenesis	8
BP	GO:0007009	plasma membrane organization	6
BP	GO:0001778	plasma membrane repair	2
BP	GO:0009663	plasmodesma organization	7
BP	GO:0010497	plasmodesmata-mediated intercellular transport	15
BP	GO:0033259	plastid DNA replication	2
BP	GO:0043572	plastid fission	4
BP	GO:0009668	plastid membrane organization	3
BP	GO:0009657	plastid organization	9
BP	GO:0042794	plastid rRNA transcription	2
BP	GO:1904962	plastid to vacuole vesicle-mediated transport	4
BP	GO:0042793	plastid transcription	15
BP	GO:0032544	plastid translation	7
BP	GO:0010236	plastoquinone biosynthetic process	9
BP	GO:0009944	polarity specification of adaxial/abaxial axis	23
BP	GO:0010197	polar nucleus fusion	16
BP	GO:0009555	pollen development	146
BP	GO:0010584	pollen exine formation	22
BP	GO:0009846	pollen germination	27
BP	GO:0010152	pollen maturation	11
BP	GO:0009875	pollen-pistil interaction	2
BP	GO:0048235	pollen sperm cell differentiation	13
BP	GO:0009865	pollen tube adhesion	6
BP	GO:0048868	pollen tube development	23
BP	GO:0009860	pollen tube growth	66
BP	GO:0010183	pollen tube guidance	18
BP	GO:0010483	pollen tube reception	7
BP	GO:0010208	pollen wall assembly	7
BP	GO:0009856	pollination	5
BP	GO:0071051	polyadenylation-dependent snoRNA 3'-end processing	10
BP	GO:0006596	polyamine biosynthetic process	22
BP	GO:0006598	polyamine catabolic process	8
BP	GO:0015846	polyamine transport	4
BP	GO:0016973	poly(A)+ mRNA export from nucleus	28
BP	GO:0016094	polyprenol biosynthetic process	3
BP	GO:0016095	polyprenol catabolic process	3
BP	GO:0000271	polysaccharide biosynthetic process	5
BP	GO:0000272	polysaccharide catabolic process	39
BP	GO:0005976	polysaccharide metabolic process	3
BP	GO:0015774	polysaccharide transport	3
BP	GO:1990074	polyuridylation-dependent mRNA catabolic process	6
BP	GO:0006779	porphyrin-containing compound biosynthetic process	15
BP	GO:0009958	positive gravitropism	20
BP	GO:0044794	positive regulation by host of viral process	3
BP	GO:0009789	positive regulation of abscisic acid-activated signaling pathway	35
BP	GO:0010116	positive regulation of abscisic acid biosynthetic process	3
BP	GO:0030836	positive regulation of actin filament depolymerization	5
BP	GO:0051127	positive regulation of actin nucleation	7
BP	GO:0031542	positive regulation of anthocyanin biosynthetic process	7
BP	GO:0031539	positive regulation of anthocyanin metabolic process	4
BP	GO:2000582	positive regulation of ATP-dependent microtubule motor activity, plus-end-directed	3
BP	GO:0010508	positive regulation of autophagy	3
BP	GO:0010601	positive regulation of auxin biosynthetic process	2
BP	GO:0010929	positive regulation of auxin mediated signaling pathway	6
BP	GO:1900459	positive regulation of brassinosteroid mediated signaling pathway	8
BP	GO:1904143	positive regulation of carotenoid biosynthetic process	3
BP	GO:1902553	positive regulation of catalase activity	3
BP	GO:0043085	positive regulation of catalytic activity	12
BP	GO:0071158	positive regulation of cell cycle arrest	6
BP	GO:0010942	positive regulation of cell death	2
BP	GO:0051781	positive regulation of cell division	13
BP	GO:0030307	positive regulation of cell growth	14
BP	GO:0008284	positive regulation of cell population proliferation	14
BP	GO:0045793	positive regulation of cell size	6
BP	GO:0010186	positive regulation of cellular defense response	4
BP	GO:1900036	positive regulation of cellular response to heat	7
BP	GO:1900039	positive regulation of cellular response to hypoxia	4
BP	GO:0080040	positive regulation of cellular response to phosphate starvation	7
BP	GO:2000685	positive regulation of cellular response to X-ray	3
BP	GO:1902326	positive regulation of chlorophyll biosynthetic process	4
BP	GO:1903648	positive regulation of chlorophyll catabolic process	2
BP	GO:0042753	positive regulation of circadian rhythm	11
BP	GO:1901959	positive regulation of cutin biosynthetic process	8
BP	GO:0032467	positive regulation of cytokinesis	2
BP	GO:0010606	positive regulation of cytoplasmic mRNA processing body assembly	5
BP	GO:0031349	positive regulation of defense response	10
BP	GO:1900426	positive regulation of defense response to bacterium	18
BP	GO:1902479	positive regulation of defense response to bacterium, incompatible interaction	3
BP	GO:1902290	positive regulation of defense response to oomycetes	7
BP	GO:0002230	positive regulation of defense response to virus by host	6
BP	GO:0051091	positive regulation of DNA-binding transcription factor activity	5
BP	GO:1901537	positive regulation of DNA demethylation	7
BP	GO:0032877	positive regulation of DNA endoreduplication	10
BP	GO:0045739	positive regulation of DNA repair	7
BP	GO:0045740	positive regulation of DNA replication	2
BP	GO:0032786	positive regulation of DNA-templated transcription, elongation	19
BP	GO:1905168	positive regulation of double-strand break repair via homologous recombination	3
BP	GO:0040019	positive regulation of embryonic development	3
BP	GO:0010365	positive regulation of ethylene biosynthetic process	2
BP	GO:0032000	positive regulation of fatty acid beta-oxidation	2
BP	GO:0045723	positive regulation of fatty acid biosynthetic process	10
BP	GO:0046321	positive regulation of fatty acid oxidation	4
BP	GO:1905516	positive regulation of fertilization	4
BP	GO:0009963	positive regulation of flavonoid biosynthetic process	6
BP	GO:1900386	positive regulation of flavonol biosynthetic process	7
BP	GO:0009911	positive regulation of flower development	28
BP	GO:1900087	positive regulation of G1/S transition of mitotic cell cycle	2
BP	GO:0010628	positive regulation of gene expression	11
BP	GO:0009939	positive regulation of gibberellic acid mediated signaling pathway	8
BP	GO:0010372	positive regulation of gibberellin biosynthetic process	3
BP	GO:0045927	positive regulation of growth	9
BP	GO:0043547	positive regulation of GTPase activity	19
BP	GO:0051096	positive regulation of helicase activity	4
BP	GO:0035066	positive regulation of histone acetylation	7
BP	GO:0061087	positive regulation of histone H3-K27 methylation	5
BP	GO:0051571	positive regulation of histone H3-K4 methylation	5
BP	GO:0051574	positive regulation of histone H3-K9 methylation	2
BP	GO:0031062	positive regulation of histone methylation	2
BP	GO:0010729	positive regulation of hydrogen peroxide biosynthetic process	4
BP	GO:1900490	positive regulation of hydroxymethylglutaryl-CoA reductase (NADPH) activity	2
BP	GO:0090316	positive regulation of intracellular protein transport	2
BP	GO:0034758	positive regulation of iron ion transport	2
BP	GO:0033674	positive regulation of kinase activity	2
BP	GO:1901333	positive regulation of lateral root development	4
BP	GO:1900057	positive regulation of leaf senescence	9
BP	GO:0051351	positive regulation of ligase activity	4
BP	GO:0048578	positive regulation of long-day photoperiodism, flowering	12
BP	GO:0045836	positive regulation of meiotic nuclear division	5
BP	GO:0090309	positive regulation of methylation-dependent chromatin silencing	3
BP	GO:0031117	positive regulation of microtubule depolymerization	5
BP	GO:0090063	positive regulation of microtubule nucleation	2
BP	GO:0070131	positive regulation of mitochondrial translation	12
BP	GO:1905406	positive regulation of mitotic cohesin loading	5
BP	GO:0045842	positive regulation of mitotic metaphase/anaphase transition	7
BP	GO:0048026	positive regulation of mRNA splicing, via spliceosome	11
BP	GO:0045848	positive regulation of nitrogen utilization	2
BP	GO:0046622	positive regulation of organ growth	8
BP	GO:1905157	positive regulation of photosynthesis	7
BP	GO:1904964	positive regulation of phytol biosynthetic process	2
BP	GO:0034052	positive regulation of plant-type hypersensitive response	11
BP	GO:1903288	positive regulation of potassium ion import across plasma membrane	3
BP	GO:1903705	positive regulation of production of siRNA involved in RNA interference	3
BP	GO:0043068	positive regulation of programmed cell death	7
BP	GO:0032436	positive regulation of proteasomal ubiquitin-dependent protein catabolic process	12
BP	GO:0045732	positive regulation of protein catabolic process	4
BP	GO:0031334	positive regulation of protein complex assembly	4
BP	GO:1903003	positive regulation of protein deubiquitination	4
BP	GO:0070863	positive regulation of protein exit from endoplasmic reticulum	4
BP	GO:0046827	positive regulation of protein export from nucleus	4
BP	GO:2000541	positive regulation of protein geranylgeranylation	5
BP	GO:0045860	positive regulation of protein kinase activity	3
BP	GO:0001934	positive regulation of protein phosphorylation	8
BP	GO:2000379	positive regulation of reactive oxygen species metabolic process	2
BP	GO:0010845	positive regulation of reciprocal meiotic recombination	4
BP	GO:0090228	positive regulation of red or far-red light signaling pathway	5
BP	GO:2001022	positive regulation of response to DNA damage stimulus	5
BP	GO:1901002	positive regulation of response to salt stress	11
BP	GO:1902584	positive regulation of response to water deprivation	14
BP	GO:0090070	positive regulation of ribosome biogenesis	7
BP	GO:1900370	positive regulation of RNA interference	2
BP	GO:0045899	positive regulation of RNA polymerase II transcriptional preinitiation complex assembly	4
BP	GO:0033120	positive regulation of RNA splicing	4
BP	GO:0080151	positive regulation of salicylic acid mediated signaling pathway	7
BP	GO:1901348	positive regulation of secondary cell wall biogenesis	3
BP	GO:0010030	positive regulation of seed germination	13
BP	GO:1902448	positive regulation of shade avoidance	7
BP	GO:1902185	positive regulation of shoot apical meristem development	3
BP	GO:0048576	positive regulation of short-day photoperiodism, flowering	3
BP	GO:0045876	positive regulation of sister chromatid cohesion	7
BP	GO:2000123	positive regulation of stomatal complex development	3
BP	GO:1902458	positive regulation of stomatal opening	3
BP	GO:0051176	positive regulation of sulfur metabolic process	3
BP	GO:1901671	positive regulation of superoxide dismutase activity	3
BP	GO:1901430	positive regulation of syringal lignin biosynthetic process	2
BP	GO:1901672	positive regulation of systemic acquired resistance	8
BP	GO:0051973	positive regulation of telomerase activity	3
BP	GO:0032206	positive regulation of telomere maintenance	2
BP	GO:0032212	positive regulation of telomere maintenance via telomerase	2
BP	GO:1904263	positive regulation of TORC1 signaling	5
BP	GO:0032008	positive regulation of TOR signaling	3
BP	GO:1902009	positive regulation of toxin transport	2
BP	GO:0045943	positive regulation of transcription by RNA polymerase I	2
BP	GO:0045944	positive regulation of transcription by RNA polymerase II	138
BP	GO:0045893	positive regulation of transcription, DNA-templated	183
BP	GO:0032968	positive regulation of transcription elongation from RNA polymerase II promoter	39
BP	GO:0061408	positive regulation of transcription from RNA polymerase II promoter in response to heat stress	6
BP	GO:0006990	positive regulation of transcription from RNA polymerase II promoter involved in unfolded protein response	3
BP	GO:0060261	positive regulation of transcription initiation from RNA polymerase II promoter	2
BP	GO:0045901	positive regulation of translational elongation	14
BP	GO:0045903	positive regulation of translational fidelity	4
BP	GO:0045905	positive regulation of translational termination	14
BP	GO:0045727	positive regulation of translation	20
BP	GO:0010063	positive regulation of trichoblast fate specification	6
BP	GO:1904668	positive regulation of ubiquitin protein ligase activity	13
BP	GO:0051443	positive regulation of ubiquitin-protein transferase activity	3
BP	GO:0051512	positive regulation of unidimensional cell growth	5
BP	GO:2001280	positive regulation of unsaturated fatty acid biosynthetic process	2
BP	GO:1905182	positive regulation of urease activity	3
BP	GO:0044090	positive regulation of vacuole organization	7
BP	GO:1904966	positive regulation of vitamin E biosynthetic process	4
BP	GO:1904278	positive regulation of wax biosynthetic process	8
BP	GO:0007023	post-chaperonin tubulin folding pathway	12
BP	GO:0009791	post-embryonic development	37
BP	GO:0090698	post-embryonic plant morphogenesis	3
BP	GO:0090696	post-embryonic plant organ development	5
BP	GO:0090697	post-embryonic plant organ morphogenesis	3
BP	GO:0048528	post-embryonic root development	4
BP	GO:0006301	postreplication repair	20
BP	GO:0035194	posttranscriptional gene silencing by RNA	7
BP	GO:0016441	posttranscriptional gene silencing	6
BP	GO:0000973	posttranscriptional tethering of RNA polymerase II gene DNA at nuclear periphery	2
BP	GO:0006620	posttranslational protein targeting to endoplasmic reticulum membrane	2
BP	GO:0031204	posttranslational protein targeting to membrane, translocation	5
BP	GO:0055075	potassium ion homeostasis	16
BP	GO:1990573	potassium ion import across plasma membrane	3
BP	GO:0071805	potassium ion transmembrane transport	12
BP	GO:0006813	potassium ion transport	29
BP	GO:0006279	premeiotic DNA replication	2
BP	GO:0030328	prenylcysteine catabolic process	3
BP	GO:0000913	preprophase band assembly	8
BP	GO:0006267	pre-replicative complex assembly involved in nuclear cell cycle DNA replication	6
BP	GO:0044238	primary metabolic process	4
BP	GO:0031053	primary miRNA processing	14
BP	GO:0080022	primary root development	18
BP	GO:0010072	primary shoot apical meristem specification	20
BP	GO:0010023	proanthocyanidin biosynthetic process	2
BP	GO:0010599	production of lsiRNA involved in RNA interference	11
BP	GO:0035196	production of miRNAs involved in gene silencing by miRNA	12
BP	GO:0070919	production of siRNA involved in chromatin silencing by small RNA	7
BP	GO:0030422	production of siRNA involved in RNA interference	16
BP	GO:0010267	production of ta-siRNAs involved in RNA interference	19
BP	GO:0012501	programmed cell death	10
BP	GO:0006561	proline biosynthetic process	6
BP	GO:0006562	proline catabolic process	2
BP	GO:0010133	proline catabolic process to glutamate	6
BP	GO:0006560	proline metabolic process	3
BP	GO:0015824	proline transport	2
BP	GO:0006433	prolyl-tRNA aminoacylation	5
BP	GO:0010498	proteasomal protein catabolic process	11
BP	GO:0010499	proteasomal ubiquitin-independent protein catabolic process	4
BP	GO:0043248	proteasome assembly	21
BP	GO:0043161	proteasome-mediated ubiquitin-dependent protein catabolic process	94
BP	GO:0070682	proteasome regulatory particle assembly	4
BP	GO:0031848	protection from non-homologous end joining at telomere	4
BP	GO:0006473	protein acetylation	7
BP	GO:0006471	protein ADP-ribosylation	11
BP	GO:0016598	protein arginylation	3
BP	GO:0046777	protein autophosphorylation	141
BP	GO:0016540	protein autoprocessing	7
BP	GO:0051865	protein autoubiquitination	10
BP	GO:0030163	protein catabolic process	95
BP	GO:0007039	protein catabolic process in the vacuole	4
BP	GO:0018298	protein-chromophore linkage	75
BP	GO:0051259	protein complex oligomerization	3
BP	GO:0065003	protein-containing complex assembly	2
BP	GO:0032984	protein-containing complex disassembly	4
BP	GO:0036529	protein deglycation, glyoxal removal	4
BP	GO:0006517	protein deglycosylation	5
BP	GO:0006482	protein demethylation	7
BP	GO:0000338	protein deneddylation	12
BP	GO:0002084	protein depalmitoylation	6
BP	GO:0006470	protein dephosphorylation	35
BP	GO:0016926	protein desumoylation	5
BP	GO:0016579	protein deubiquitination	159
BP	GO:0065004	protein-DNA complex assembly	3
BP	GO:0032527	protein exit from endoplasmic reticulum	11
BP	GO:0006611	protein export from nucleus	7
BP	GO:0018343	protein farnesylation	4
BP	GO:0006457	protein folding	258
BP	GO:0018344	protein geranylgeranylation	28
BP	GO:0010731	protein glutathionylation	12
BP	GO:0006486	protein glycosylation	214
BP	GO:0033577	protein glycosylation in endoplasmic reticulum	5
BP	GO:0051291	protein heterooligomerization	4
BP	GO:0070208	protein heterotrimerization	2
BP	GO:0051260	protein homooligomerization	22
BP	GO:0051289	protein homotetramerization	2
BP	GO:0017038	protein import	15
BP	GO:0045037	protein import into chloroplast stroma	25
BP	GO:0045038	protein import into chloroplast thylakoid membrane	5
BP	GO:0045041	protein import into mitochondrial intermembrane space	7
BP	GO:0030150	protein import into mitochondrial matrix	30
BP	GO:0006606	protein import into nucleus	75
BP	GO:0016560	protein import into peroxisome matrix, docking	7
BP	GO:0016558	protein import into peroxisome matrix	13
BP	GO:0045046	protein import into peroxisome membrane	2
BP	GO:0070084	protein initiator methionine removal	19
BP	GO:0045048	protein insertion into ER membrane	7
BP	GO:0051205	protein insertion into membrane	5
BP	GO:0032979	protein insertion into mitochondrial inner membrane from matrix	4
BP	GO:0045039	protein insertion into mitochondrial inner membrane	21
BP	GO:0045040	protein insertion into mitochondrial outer membrane	13
BP	GO:0070979	protein K11-linked ubiquitination	7
BP	GO:0071108	protein K48-linked deubiquitination	6
BP	GO:0070936	protein K48-linked ubiquitination	4
BP	GO:0070536	protein K63-linked deubiquitination	7
BP	GO:0070534	protein K63-linked ubiquitination	9
BP	GO:1990592	protein K69-linked ufmylation	4
BP	GO:0007205	protein kinase C-activating G protein-coupled receptor signaling pathway	21
BP	GO:0006497	protein lipidation	5
BP	GO:0009249	protein lipoylation	12
BP	GO:0008104	protein localization	15
BP	GO:1901703	protein localization involved in auxin polar transport	7
BP	GO:0034394	protein localization to cell surface	6
BP	GO:0072598	protein localization to chloroplast	5
BP	GO:0072699	protein localization to cortical microtubule cytoskeleton	5
BP	GO:0070973	protein localization to endoplasmic reticulum exit site	8
BP	GO:0034501	protein localization to kinetochore	4
BP	GO:0072657	protein localization to membrane	10
BP	GO:0035372	protein localization to microtubule	4
BP	GO:1904825	protein localization to microtubule plus-end	4
BP	GO:0090435	protein localization to nuclear envelope	4
BP	GO:0036228	protein localization to nuclear inner membrane	2
BP	GO:0034504	protein localization to nucleus	8
BP	GO:0034497	protein localization to phagophore assembly site	6
BP	GO:0072659	protein localization to plasma membrane	7
BP	GO:0097428	protein maturation by iron-sulfur cluster transfer	25
BP	GO:0051604	protein maturation	9
BP	GO:0019538	protein metabolic process	57
BP	GO:0006479	protein methylation	22
BP	GO:0032446	protein modification by small protein conjugation	6
BP	GO:0006513	protein monoubiquitination	4
BP	GO:0045116	protein neddylation	13
BP	GO:0006487	protein N-linked glycosylation	31
BP	GO:0018279	protein N-linked glycosylation via asparagine	6
BP	GO:0006493	protein O-linked glycosylation	3
BP	GO:0018258	protein O-linked glycosylation via hydroxyproline	4
BP	GO:0018345	protein palmitoylation	4
BP	GO:0000413	protein peptidyl-prolyl isomerization	11
BP	GO:0006468	protein phosphorylation	244
BP	GO:0017009	protein-phycocyanobilin linkage	4
BP	GO:0070212	protein poly-ADP-ribosylation	5
BP	GO:0051258	protein polymerization	8
BP	GO:0000209	protein polyubiquitination	29
BP	GO:0018342	protein prenylation	12
BP	GO:0016485	protein processing	40
BP	GO:0006627	protein processing involved in protein targeting to mitochondrion	12
BP	GO:0006515	protein quality control for misfolded or incompletely synthesized proteins	16
BP	GO:0042026	protein refolding	53
BP	GO:0030091	protein repair	12
BP	GO:0006621	protein retention in ER lumen	25
BP	GO:0045053	protein retention in Golgi apparatus	8
BP	GO:0009306	protein secretion	15
BP	GO:0050821	protein stabilization	19
BP	GO:1990019	protein storage vacuole organization	4
BP	GO:0016925	protein sumoylation	10
BP	GO:0006605	protein targeting	29
BP	GO:0045036	protein targeting to chloroplast	12
BP	GO:0045047	protein targeting to ER	6
BP	GO:0006612	protein targeting to membrane	12
BP	GO:0006626	protein targeting to mitochondrion	5
BP	GO:0006625	protein targeting to peroxisome	8
BP	GO:0006623	protein targeting to vacuole	38
BP	GO:0071211	protein targeting to vacuole involved in autophagy	4
BP	GO:0051262	protein tetramerization	6
BP	GO:0017006	protein-tetrapyrrole linkage	16
BP	GO:0043953	protein transport by the Tat complex	5
BP	GO:0015031	protein transport	472
BP	GO:0043328	protein transport to vacuole involved in ubiquitin-dependent protein catabolic process via the multivesicular body sorting pathway	8
BP	GO:0016567	protein ubiquitination	307
BP	GO:0071569	protein ufmylation	6
BP	GO:0043335	protein unfolding	6
BP	GO:0032447	protein urmylation	14
BP	GO:0006508	proteolysis	85
BP	GO:0051603	proteolysis involved in cellular protein catabolic process	75
BP	GO:0120029	proton export across plasma membrane	38
BP	GO:1902600	proton transmembrane transport	33
BP	GO:0043461	proton-transporting ATP synthase complex assembly	7
BP	GO:0070070	proton-transporting V-type ATPase complex assembly	3
BP	GO:0006782	protoporphyrinogen IX biosynthetic process	33
BP	GO:0001522	pseudouridine synthesis	60
BP	GO:0010304	PSII associated light-harvesting complex II catabolic process	7
BP	GO:0009113	purine nucleobase biosynthetic process	11
BP	GO:0006145	purine nucleobase catabolic process	9
BP	GO:0006144	purine nucleobase metabolic process	8
BP	GO:0006863	purine nucleobase transport	2
BP	GO:0006152	purine nucleoside catabolic process	2
BP	GO:0006164	purine nucleotide biosynthetic process	13
BP	GO:0006166	purine ribonucleoside salvage	7
BP	GO:0033388	putrescine biosynthetic process from arginine	9
BP	GO:0009446	putrescine biosynthetic process	10
BP	GO:0019363	pyridine nucleotide biosynthetic process	2
BP	GO:0009443	pyridoxal 5'-phosphate salvage	4
BP	GO:0042821	pyridoxal biosynthetic process	2
BP	GO:0042823	pyridoxal phosphate biosynthetic process	15
BP	GO:0008615	pyridoxine biosynthetic process	9
BP	GO:0006290	pyrimidine dimer repair	3
BP	GO:0019856	pyrimidine nucleobase biosynthetic process	8
BP	GO:0006221	pyrimidine nucleotide biosynthetic process	10
BP	GO:0006090	pyruvate metabolic process	7
BP	GO:0033302	quercetin O-glucoside metabolic process	2
BP	GO:1904961	quiescent center organization	6
BP	GO:0032482	Rab protein signal transduction	18
BP	GO:0010245	radial microtubular system formation	8
BP	GO:0009956	radial pattern formation	8
BP	GO:0010325	raffinose family oligosaccharide biosynthetic process	4
BP	GO:0070550	rDNA condensation	5
BP	GO:1903409	reactive oxygen species biosynthetic process	3
BP	GO:0072593	reactive oxygen species metabolic process	16
BP	GO:0006898	receptor-mediated endocytosis	2
BP	GO:0007131	reciprocal meiotic recombination	37
BP	GO:0048544	recognition of pollen	89
BP	GO:0000725	recombinational repair	5
BP	GO:0009585	red, far-red light phototransduction	58
BP	GO:0010161	red light signaling pathway	6
BP	GO:0010017	red or far-red light signaling pathway	18
BP	GO:0019253	reductive pentose-phosphate cycle	17
BP	GO:0003002	regionalization	3
BP	GO:0046719	regulation by virus of viral protein levels in host cell	4
BP	GO:0032953	regulation of (1->3)-beta-D-glucan biosynthetic process	3
BP	GO:0009787	regulation of abscisic acid-activated signaling pathway	19
BP	GO:0010115	regulation of abscisic acid biosynthetic process	8
BP	GO:0032956	regulation of actin cytoskeleton organization	2
BP	GO:0032970	regulation of actin filament-based process	3
BP	GO:0008064	regulation of actin polymerization or depolymerization	3
BP	GO:2000011	regulation of adaxial/abaxial pattern formation	3
BP	GO:0000381	regulation of alternative mRNA splicing, via spliceosome	32
BP	GO:0080143	regulation of amino acid export	13
BP	GO:0010359	regulation of anion channel activity	6
BP	GO:0044070	regulation of anion transport	7
BP	GO:0031540	regulation of anthocyanin biosynthetic process	7
BP	GO:0031537	regulation of anthocyanin metabolic process	2
BP	GO:0032012	regulation of ARF protein signal transduction	22
BP	GO:0009786	regulation of asymmetric cell division	10
BP	GO:0010506	regulation of autophagy	7
BP	GO:0010600	regulation of auxin biosynthetic process	7
BP	GO:0010928	regulation of auxin mediated signaling pathway	15
BP	GO:2000012	regulation of auxin polar transport	24
BP	GO:0010422	regulation of brassinosteroid biosynthetic process	3
BP	GO:1900457	regulation of brassinosteroid mediated signaling pathway	4
BP	GO:0090279	regulation of calcium ion import	2
BP	GO:0006109	regulation of carbohydrate metabolic process	3
BP	GO:0043609	regulation of carbon utilization	2
BP	GO:0050790	regulation of catalytic activity	16
BP	GO:0030155	regulation of cell adhesion	2
BP	GO:1902806	regulation of cell cycle G1/S phase transition	3
BP	GO:1902749	regulation of cell cycle G2/M phase transition	2
BP	GO:0051726	regulation of cell cycle	45
BP	GO:0010941	regulation of cell death	2
BP	GO:0051302	regulation of cell division	17
BP	GO:0042659	regulation of cell fate specification	2
BP	GO:0001560	regulation of cell growth by extracellular stimulus	2
BP	GO:0001558	regulation of cell growth	13
BP	GO:0042127	regulation of cell population proliferation	18
BP	GO:0008360	regulation of cell shape	27
BP	GO:0008361	regulation of cell size	13
BP	GO:0006521	regulation of cellular amino acid metabolic process	5
BP	GO:0032268	regulation of cellular protein metabolic process	2
BP	GO:1900034	regulation of cellular response to heat	10
BP	GO:2001006	regulation of cellulose biosynthetic process	2
BP	GO:1903338	regulation of cell wall organization or biogenesis	10
BP	GO:1902066	regulation of cell wall pectin metabolic process	2
BP	GO:0010380	regulation of chlorophyll biosynthetic process	7
BP	GO:1902275	regulation of chromatin organization	3
BP	GO:0031938	regulation of chromatin silencing at telomere	2
BP	GO:0031935	regulation of chromatin silencing	13
BP	GO:0060623	regulation of chromosome condensation	9
BP	GO:0042752	regulation of circadian rhythm	24
BP	GO:0071922	regulation of cohesin loading	9
BP	GO:0000079	regulation of cyclin-dependent protein serine/threonine kinase activity	37
BP	GO:0032465	regulation of cytokinesis	3
BP	GO:0080036	regulation of cytokinin-activated signaling pathway	2
BP	GO:0010603	regulation of cytoplasmic mRNA processing body assembly	3
BP	GO:0051493	regulation of cytoskeleton organization	3
BP	GO:0031347	regulation of defense response	44
BP	GO:1900424	regulation of defense response to bacterium	6
BP	GO:1900150	regulation of defense response to fungus	10
BP	GO:0035303	regulation of dephosphorylation	3
BP	GO:0048638	regulation of developmental growth	7
BP	GO:0050793	regulation of developmental process	4
BP	GO:0040034	regulation of development, heterochronic	10
[truncated: 3,295 more rows]
